# Supplementary material for: Proton Binding Characteristics of Dissolved Organic Matter Extracted from the North Atlantic
Source: Environ Sci Technol. 2023 Dec 5;57(50):21136–44. doi: 10.1021/acs.est.3c01810 (PMC10734258; doi:10.1021/acs.est.3c01810)
Supplement: Supplementary file 2 — es3c01810_si_002.xlsx [file es3c01810_si_002.xlsx]

## Sheet: Figure 1_Left_Panel
	I (M)
Exp	0.00690129		0.1		0.7		1		Experimental charge curves for Atlantic Surface SPE-DOM
pH	Q (mmol/mol C)	pH	Q (mmol/mol C)	pH	Q (mmol/mol C)	pH	Q (mmol/mol C)
3.05059	15.3337	3.03853	16.1574	3.07423	20.0866	2.98043	20.4615
3.21897	19.0388	3.20072	19.6182	3.23934	24.3555	3.12978	23.5812
3.44407	24.0514	3.40844	24.5181	3.45637	29.8767	3.34511	28.4086
3.58295	27.3203	3.56226	28.3317	3.58489	33.3222	3.48748	32.0651
3.7423	31.1816	3.70589	32.1574	3.75782	38.2531	3.64833	36.5515
3.87762	34.787	3.86275	36.5555	3.91498	42.9571	3.79093	40.9802
4.05935	39.7953	4.03037	41.4718	4.08233	48.1263	3.97913	46.9046
4.21158	44.1475	4.20923	46.7987	4.262	53.6539	4.15183	52.2703
4.37192	48.7255	4.36085	51.2911	4.41744	58.2732	4.29606	56.8152
4.53538	53.4907	4.52031	55.9433	4.58484	63.0326	4.44878	61.5236
4.70619	58.3836	4.68931	60.717	4.77263	67.8949	4.61992	66.345
4.88937	63.3665	4.87529	65.5774	4.93169	71.0411	4.76752	70.0202
5.03976	67.1471	5.03218	69.2661	5.11801	74.7526	4.93185	73.7465
5.20442	70.9576	5.20817	72.9864	5.26497	77.2448	5.12259	77.5137
5.38093	74.7946	5.41595	76.7315	5.43928	79.75	5.2692	80.0456
5.5909	78.648	5.58149	79.2399	5.65577	82.2675	5.44243	82.5906
5.74829	81.2264	5.77732	81.7573	5.94675	84.7965	5.67098	85.1454
5.93522	83.8099	6.0227	84.2822	6.37985	87.3371	5.98127	87.713
6.1632	86.3984	6.35724	86.8136	7.1804	89.8823	6.45589	90.2929
6.45253	88.9912	6.86185	89.3492	8.32237	92.3134	7.32271	92.8745
6.85968	91.5864	7.53996	91.8747	8.95321	94.4108	8.48408	95.2746
7.52315	94.1737	8.61086	94.1439	9.40641	95.8513	8.89653	97.5329
8.30782	96.6878	9.11234	98.578	9.62129	97.3033	9.29744	99.28
9.12386	98.6959	9.40035	100.213	9.82101	98.2015	9.59199	100.502
9.56813	100.045	9.91147	102.344	9.98094	98.7511	9.79559	101.426
9.67028	102.128	10.0343	102.885	10.156	99.344	9.9465	102.162
10.1336	103.896	10.1788	103.483	10.3197	100.835	10.1194	102.951
10.2469	104.34	10.3077	104.634	10.4641	101.619	10.2855	103.725
10.4272	104.697	10.4699	106.566	10.6294	102.966	10.4361	104.437
10.583	105.026	3.01286	17.9884	3.08863	19.183	10.5843	105.464
3.04444	15.7511	3.17693	21.0641	3.26287	23.3336	2.97729	20.7104
3.21869	19.0517	3.39175	25.5768	3.49124	28.9441	3.13005	23.5661
3.45523	23.7493	3.52188	28.6294	3.6242	32.5101	3.35053	28.2229
3.60028	26.9812	3.66148	32.4127	3.76745	36.7532	3.49318	31.9241
3.75982	30.9436	3.85354	37.647	3.92831	41.4499	3.65443	36.4473
3.93796	35.5182	3.99399	41.5717	4.10087	46.6136	3.80517	40.8061
4.09128	39.589	4.1376	45.8322	4.28182	52.1623	3.96828	45.6896
4.24905	43.9778	4.32555	51.4917	4.43774	56.7945	4.13476	51.0616
4.40698	48.6152	4.48973	56.2047	4.61059	61.5519	4.31996	56.7243
4.58011	53.395	4.66714	61.0511	4.75531	65.5524	4.48273	61.4336
4.76432	58.3008	4.85878	66.0033	4.91349	69.2605	4.65947	66.2747
4.90859	62.0452	5.01705	69.7686	5.09632	73.0074	4.85446	71.2183
5.06759	65.8254	5.19474	73.5672	5.23495	75.5256	5.03432	74.966
5.23285	69.6417	5.33076	76.1142	5.39259	78.0577	5.1651	77.4899
5.42423	73.4787	5.48562	78.6717	5.59744	80.5981	5.3228	80.0244
5.56833	76.0476	5.67498	81.2374	5.85459	83.1516	5.5166	82.5713
5.72691	78.6244	5.9102	83.8121	6.23065	85.7154	5.76913	85.1304
5.92657	81.2056	6.21038	86.3955	6.81796	88.2892	6.12058	87.7025
6.17034	83.7926	6.68552	88.984	7.41216	90.8642	6.6907	90.2844
6.47557	86.3844	7.34104	91.5704	8.31633	93.3333	7.26801	92.8685
6.93304	88.9765	8.22777	94.0624	8.7394	95.6957	7.87196	95.4079
7.6523	91.5437	8.91078	96.1771
8.77032	93.6307	9.34405	97.7225
9.13194	95.5072	9.53522	99.3977
9.54968	96.0273	9.73157	100.509
9.6489	97.7631	9.9076	101.06
9.96323	99.7529	10.0416	101.433
		10.1933	101.822
		10.3254	102.774
		10.5042	103.592

## Sheet: Figure 1_Left_Panel_Model
		I (M)
Model	Intrinsic	0.00690129	0.1	0.7	1			NICA-Donnan (PB-VD) charge curves fit for Atlantic Surface SPE-DOM
pH	Q (mmol/mol C)	Q (mmol/mol C)	Q (mmol/mol C)	Q (mmol/mol C)	Q (mmol/mol C)
3	18.1595	14.8523	16.5828	18.408	19.8398
3.1	20.2583	16.5164	18.4389	20.4444	22.0477
3.2	22.5254	18.3225	20.4462	22.6361	24.4182
3.3	24.9576	20.2728	22.6043	24.9801	26.9454
3.4	27.5476	22.3675	24.9103	27.4697	29.6195
3.5	30.2843	24.6041	27.3581	30.0949	32.4266
3.6	33.1523	26.9774	29.9383	32.842	35.349
3.7	36.1319	29.479	32.6381	35.6938	38.365
3.8	39.1998	32.0976	35.4411	38.6298	41.45
3.9	42.3297	34.8187	38.3281	41.6266	44.5768
4	45.4927	37.6249	41.2772	44.6591	47.7167
4.1	48.6592	40.4965	44.2644	47.7007	50.8409
4.2	51.799	43.4115	47.2645	50.7245	53.9208
4.3	54.8832	46.3467	50.252	53.7043	56.9297
4.4	57.8851	49.2784	53.2016	56.6156	59.8435
4.5	60.7808	52.1828	56.0895	59.4358	62.6413
4.6	63.5501	55.0372	58.894	62.1457	65.306
4.7	66.1769	57.8206	61.5958	64.7292	67.8246
4.8	68.6494	60.5139	64.1789	67.1738	70.188
4.9	70.96	63.1011	66.6308	69.4707	72.3911
5	73.1049	65.5688	68.9422	71.6148	74.4323
5.1	75.0839	67.907	71.1072	73.6039	76.3131
5.2	76.8999	70.1088	73.1231	75.4388	78.0377
5.3	78.5581	72.1701	74.9899	77.1227	79.6121
5.4	80.0658	74.0895	76.7102	78.6609	81.0443
5.5	81.4316	75.8684	78.2885	80.0601	82.343
5.6	82.6652	77.5097	79.7308	81.328	83.5178
5.7	83.7765	79.0184	81.0444	82.4733	84.5786
5.8	84.7761	80.4005	82.2374	83.505	85.5355
5.9	85.6741	81.6633	83.3184	84.4321	86.3982
6	86.4806	82.8145	84.2963	85.2638	87.1762
6.1	87.2053	83.8623	85.1798	86.0088	87.8786
6.2	87.8571	84.8149	85.9778	86.6756	88.5139
6.3	88.4446	85.6806	86.6986	87.2722	89.09
6.4	88.9758	86.4676	87.3504	87.8062	89.6142
6.5	89.4579	87.1837	87.9408	88.2846	90.0933
6.6	89.8977	87.8365	88.477	88.7139	90.5335
6.7	90.3013	88.4329	88.9657	89.1001	90.9404
6.8	90.6742	88.9797	89.4132	89.4487	91.319
6.9	91.0216	89.483	89.8251	89.7648	91.674
7	91.3481	89.9487	90.207	90.0529	92.0095
7.1	91.6578	90.382	90.5636	90.3173	92.3293
7.2	91.9546	90.788	90.8995	90.5619	92.6368
7.3	92.2419	91.171	91.219	90.7903	92.9349
7.4	92.5228	91.5353	91.5258	91.0056	93.2264
7.5	92.8001	91.8846	91.8235	91.2109	93.5136
7.6	93.0764	92.2225	92.1155	91.409	93.7988
7.7	93.3541	92.552	92.4047	91.6025	94.0838
7.8	93.6352	92.8761	92.6939	91.7939	94.3704
7.9	93.9216	93.1974	92.9858	91.9854	94.66
8	94.2151	93.5183	93.2827	92.1793	94.954
8.1	94.5171	93.8409	93.5868	92.3776	95.2535
8.2	94.8289	94.1671	93.9002	92.5824	95.5595
8.3	95.1518	94.4987	94.2246	92.7954	95.8727
8.4	95.4865	94.8371	94.5616	93.0187	96.1938
8.5	95.834	95.1836	94.9127	93.2538	96.5233
8.6	96.1948	95.5393	95.2791	93.5026	96.8616
8.7	96.5692	95.9052	95.6616	93.7666	97.2088
8.8	96.9576	96.2818	96.0611	94.0472	97.5651
8.9	97.3597	96.6697	96.478	94.346	97.9304
9	97.7755	97.0691	96.9124	94.6641	98.3044
9.1	98.2046	97.4801	97.3643	95.0027	98.6869
9.2	98.6462	97.9027	97.8334	95.3626	99.0774
9.3	99.0996	98.3363	98.3188	95.7446	99.4754
9.4	99.5638	98.7805	98.8196	96.1491	99.8801
9.5	100.037	99.2346	99.3345	96.5763	100.291
9.6	100.519	99.6977	99.8619	97.0262	100.707
9.7	101.008	100.169	100.4	97.4982	101.127
9.8	101.502	100.646	100.947	97.9916	101.55
9.9	101.999	101.129	101.5	98.5053	101.976
10	102.497	101.616	102.057	99.0377	102.403
10.1	102.995	102.104	102.616	99.5869	102.829
10.2	103.491	102.594	103.173	100.151	103.254
10.3	103.983	103.082	103.727	100.727	103.677
10.4	104.47	103.568	104.275	101.312	104.097
10.5	104.948	104.049	104.814	101.904	104.512
10.6	105.418	104.524	105.342	102.499	104.921
10.7	105.877	104.992	105.857	103.093	105.324
10.8	106.325	105.45	106.357	103.685	105.719
10.9	106.759	105.899	106.84	104.27	106.106
11	107.179	106.335	107.306	104.846	106.484

## Sheet: Figure 1_Right_Panel
	I (M)
Exp	0.00690129		0.1		0.7		1
pH	Q (mmol/mol C)	pH	Q (mmol/mol C)	pH	Q (mmol/mol C)	pH	Q (mmol/mol C)		Experimental charge curves for Atlantic Deep SPE-DOM
3.10776	13.8141	3.08564	15.6625	3.10682	20.1527	3.067	17.0335
3.28473	18.1516	3.24985	19.9588	3.27413	25.2329	3.22641	21.8057
3.52391	23.8618	3.45964	25.6874	3.49234	31.6403	3.45869	28.5002
3.66635	27.6135	3.61014	30.0664	3.61915	35.5617	3.58075	32.4508
3.83044	31.9106	3.77909	35.2215	3.78981	41.0275	3.74688	37.8364
3.96938	35.8276	3.9283	40.1254	3.94204	46.175	3.89092	42.9831
4.14668	41.2322	4.08895	45.4421	4.10292	51.7603	4.08088	49.6839
4.33891	47.0013	4.25958	51.1074	4.27674	57.6714	4.25046	55.6556
4.50065	51.832	4.43961	57.0457	4.42387	62.5968	4.43194	61.8946
4.66521	56.8131	4.5911	61.9447	4.58486	67.6455	4.5879	67.0327
4.84071	61.8916	4.7588	66.9309	4.76232	72.7975	4.76896	72.2533
5.02742	67.0454	4.93784	71.999	4.91274	76.1259	4.91845	76.2266
5.1823	70.9447	5.14015	77.1231	5.08526	80.0502	5.09287	80.2341
5.35096	74.8688	5.31344	80.9958	5.21889	82.6838	5.22332	82.9256
5.53945	78.8122	5.51452	84.8891	5.36771	85.3324	5.36758	85.6315
5.68082	81.4497	5.66683	87.4951	5.54722	87.9916	5.54734	88.3458
5.83937	84.093	5.84772	90.1071	5.7705	90.6617	5.76241	91.0722
6.03264	86.7403	6.06769	92.7249	6.06465	93.3424	6.04716	93.8082
6.25967	89.3925	6.35337	95.3476	6.50589	96.032	6.46807	96.5531
6.55628	92.0478	6.75786	97.9733	7.27884	98.7198	7.21384	99.2991
6.97443	94.7041	7.39214	100.591	8.18356	101.312	8.36747	101.899
7.58175	97.349	8.38381	103.041	8.88013	103.491	9.10675	103.874
8.3381	99.8992	8.63292	105.517	9.35367	104.885	9.50965	105.159
9.11075	101.877	9.16828	107.255	9.65297	105.626	9.76852	105.926
9.16474	104.433	9.3185	109.367	9.78499	106.928	9.94983	106.382
9.75893	108.345	9.68548	110.933	10.0116	109.548	10.0838	106.7
9.93197	109.199	9.84653	111.686	10.1518	110.181	10.2364	106.957
10.072	109.767	10.0377	112.273	10.3016	110.462	10.3822	107.234
10.2405	110.148	10.1271	114.06	10.4615	110.72	10.5399	107.436
10.4068	110.219	10.4011	114.333	3.11385	19.7168	3.03716	19.1495
10.5509	110.358	3.08021	16.1417	3.29314	24.5148	3.2016	22.9528
3.10248	14.6994	3.25658	20.3472	3.49612	30.3141	3.41205	28.3532
3.29519	18.7052	3.48781	26.1842	3.65178	35.2275	3.56066	32.7064
3.52226	23.9359	3.6246	30.0062	3.82752	40.895	3.72323	37.9667
3.67129	27.7789	3.77194	34.5043	3.9864	46.181	3.90512	43.9584
3.83577	32.3142	3.93286	39.5538	4.15422	51.9019	4.07043	49.4567
4.01251	37.4878	4.10511	45.0946	4.33185	57.9553	4.24315	55.3561
4.16596	41.9785	4.28771	51.0284	4.48746	62.9657	4.43113	61.5291
4.32318	46.7552	4.44001	55.996	4.66009	68.0934	4.60048	66.6108
4.48426	51.7418	4.60578	61.0941	4.80205	72.0061	4.78984	71.8013
4.64934	56.8809	4.78686	66.2999	4.96454	75.9601	4.94771	75.7543
4.83138	62.1144	4.93084	70.265	5.14375	79.9583	5.13224	79.7439
4.9837	66.0885	5.09407	74.2631	5.36209	83.9858	5.27619	82.4221
5.14182	70.1046	5.27394	78.2945	5.54654	86.6845	5.44882	85.1124
5.30963	74.1509	5.48692	82.3494	5.77317	89.3954	5.66387	87.8149
5.5015	78.217	5.65255	85.0647	6.0794	92.1168	5.95216	90.5292
5.649	80.9369	5.85703	87.7869	6.55127	94.8476	6.36163	93.2558
5.81124	83.6641	6.113	90.5166	7.33461	97.5782	6.94081	95.9907
6.00158	86.3965	6.46126	93.2523	8.21613	100.224	7.69627	98.7021
6.24755	89.1328	6.99606	95.9897	8.99927	102.365	8.01072	101.406
6.55876	91.8732	7.60254	98.7134	9.4443	103.808
7.02628	94.6133	8.0649	101.4	9.48121	106.377
7.82109	97.3179	8.92169	103.534	9.97707	108.501
8.78563	99.6306	9.24514	108.243	10.0802	109.377
9.35162	101.061	9.50991	109.723	10.2682	110.06
9.54532	102.792	9.95042	111.693	10.4016	110.619
9.74439	103.891			10.5454	111.506
9.91831	104.428
10.0549	104.696
10.214	104.742
10.3708	104.447
10.477	105.996

## Sheet: Figure 1_Right_Panel_Model
		I (M)
Model	Intrinsic	0.00690129	0.1	0.7	1			NICA-Donnan (PB-VD) charge curves fit for Atlantic Deep SPE-DOM
pH	Q (mmol/mol C)	Q (mmol/mol C)	Q (mmol/mol C)	Q (mmol/mol C)	Q (mmol/mol C)
3	16.7304	13.5679	14.9782	17.6721	17.5243
3.1	18.9289	15.1758	16.8754	19.8955	19.6789
3.2	21.3405	16.9357	18.9571	22.3195	22.0308
3.3	23.9657	18.8526	21.2269	24.9422	24.5799
3.4	26.7996	20.9294	23.685	27.7571	27.3215
3.5	29.8312	23.1665	26.3273	30.7517	30.2459
3.6	33.0431	25.5613	29.1454	33.9082	33.3376
3.7	36.4114	28.108	32.1254	37.2027	36.5756
3.8	39.9061	30.7972	35.2487	40.6064	39.9338
3.9	43.4918	33.6157	38.4918	44.086	43.3813
4	47.1292	36.5468	41.8268	47.6052	46.8836
4.1	50.777	39.5702	45.2223	51.126	50.4043
4.2	54.3932	42.6631	48.6447	54.6104	53.9059
4.3	57.9377	45.8001	52.0596	58.0222	57.3521
4.4	61.3737	48.9544	55.4327	61.3285	60.7091
4.5	64.6693	52.0988	58.732	64.5005	63.9467
4.6	67.7985	55.2066	61.9282	67.515	67.0394
4.7	70.7418	58.2522	64.9964	70.3544	69.9673
4.8	73.4861	61.2125	67.9163	73.0066	72.7159
4.9	76.0247	64.0669	70.6725	75.4655	75.2763
5	78.3564	66.7986	73.2549	77.7296	77.6446
5.1	80.485	69.3941	75.6582	79.8018	79.8215
5.2	82.4177	71.8438	77.8814	81.6885	81.8113
5.3	84.165	74.1414	79.9274	83.3989	83.6215
5.4	85.7393	76.2843	81.8021	84.9438	85.2618
5.5	87.1543	78.2728	83.5137	86.3356	86.7433
5.6	88.4241	80.1098	85.0724	87.5872	88.0782
5.7	89.5631	81.8002	86.4895	88.7116	89.279
5.8	90.5853	83.3506	87.7767	89.7217	90.3582
5.9	91.504	84.769	88.9463	90.63	91.3282
6	92.3319	86.0639	90.0103	91.4483	92.2005
6.1	93.0806	87.2448	90.9803	92.1876	92.9862
6.2	93.7607	88.3208	91.8674	92.858	93.6954
6.3	94.3819	89.3015	92.6822	93.4688	94.3377
6.4	94.9529	90.1959	93.4343	94.0285	94.9214
6.5	95.4815	91.0129	94.1327	94.5447	95.4543
6.6	95.9746	91.761	94.7855	95.0242	95.9433
6.7	96.4383	92.4478	95.4	95.4731	96.3945
6.8	96.878	93.0808	95.9829	95.8968	96.8134
6.9	97.2984	93.6668	96.54	96.3	97.2049
7	97.7034	94.2119	97.0767	96.6869	97.5732
7.1	98.0968	94.7218	97.5974	97.0613	97.922
7.2	98.4815	95.2016	98.1061	97.4264	98.2546
7.3	98.8601	95.6561	98.6064	97.7849	98.5738
7.4	99.2349	96.0893	99.1011	98.1394	98.8822
7.5	99.6077	96.5051	99.5926	98.4918	99.1817
7.6	99.9802	96.9068	100.083	98.8441	99.4744
7.7	100.354	97.2973	100.574	99.1977	99.7618
7.8	100.729	97.6793	101.067	99.5538	100.045
7.9	101.107	98.0551	101.562	99.9136	100.326
8	101.488	98.4267	102.06	100.278	100.605
8.1	101.873	98.7959	102.562	100.647	100.883
8.2	102.262	99.1641	103.067	101.022	101.16
8.3	102.655	99.5327	103.576	101.402	101.438
8.4	103.051	99.9028	104.087	101.788	101.716
8.5	103.452	100.275	104.6	102.181	101.996
8.6	103.856	100.651	105.115	102.579	102.277
8.7	104.263	101.029	105.63	102.982	102.559
8.8	104.673	101.412	106.144	103.391	102.843
8.9	105.085	101.799	106.656	103.804	103.129
9	105.498	102.19	107.165	104.222	103.417
9.1	105.912	102.586	107.67	104.643	103.706
9.2	106.327	102.985	108.169	105.067	103.997
9.3	106.74	103.389	108.661	105.492	104.289
9.4	107.153	103.796	109.146	105.92	104.583
9.5	107.563	104.206	109.621	106.347	104.878
9.6	107.97	104.618	110.086	106.774	105.174
9.7	108.374	105.033	110.54	107.2	105.471
9.8	108.773	105.449	110.981	107.624	105.768
9.9	109.167	105.866	111.41	108.045	106.066
10	109.556	106.283	111.825	108.461	106.363
10.1	109.938	106.699	112.227	108.873	106.661
10.2	110.313	107.114	112.613	109.28	106.958
10.3	110.681	107.526	112.985	109.68	107.254
10.4	111.041	107.936	113.342	110.073	107.549
10.5	111.392	108.342	113.683	110.458	107.842
10.6	111.734	108.743	114.01	110.836	108.134
10.7	112.067	109.139	114.321	111.204	108.424
10.8	112.39	109.53	114.617	111.563	108.712
10.9	112.704	109.914	114.898	111.913	108.997
11	113.007	110.291	115.165	112.252	109.279

## Sheet: Figure 2a
Sample	QmaxH,tot (mmol/mol C)	SD	SD
Surface Atlantic	112.651	5.84679	5.84679
Deep Atlantic	117.275	5.64931	5.64931
Baltic (Boknis Eck)	136	5.2	5.2
Baltic (Kiel Fjord)	135.363
		Conf Interval (+)	Conf Interval (-)
Generic FA	186.437	157.917	83.9453

## Sheet: Figure 2b
Sample	QmaxH1 (mmol/molC)	SD	QmaxH2 (mmol/molC)	SD
Surface Atlantic	90.3317	0.684581	22.3198	5.80657
Deep Atlantic	92.4123	1.31494	24.8632	5.49415

## Sheet: Figure 3a
Intrinsic affinity spectra
log k'H	p(log k'H) Deep	p(log k'H) Surface
-10	4.77815e-07	5.19536e-09
-9.99	4.80918e-07	5.25209e-09
-9.98	4.84042e-07	5.30947e-09
-9.97	4.87186e-07	5.36751e-09
-9.96	4.90351e-07	5.42621e-09
-9.95	4.93536e-07	5.4856e-09
-9.94	4.96742e-07	5.54566e-09
-9.93	4.99969e-07	5.60642e-09
-9.92	5.03216e-07	5.66788e-09
-9.91	5.06485e-07	5.73005e-09
-9.9	5.09775e-07	5.79294e-09
-9.89	5.13087e-07	5.85655e-09
-9.88	5.1642e-07	5.9209e-09
-9.87	5.19774e-07	5.98599e-09
-9.86	5.23151e-07	6.05184e-09
-9.85	5.26549e-07	6.11845e-09
-9.84	5.2997e-07	6.18583e-09
-9.83	5.33413e-07	6.25399e-09
-9.82	5.36878e-07	6.32294e-09
-9.81	5.40365e-07	6.39269e-09
-9.8	5.43876e-07	6.46326e-09
-9.79	5.47409e-07	6.53464e-09
-9.78	5.50965e-07	6.60685e-09
-9.77	5.54545e-07	6.6799e-09
-9.76	5.58147e-07	6.7538e-09
-9.75	5.61773e-07	6.82856e-09
-9.74	5.65423e-07	6.90419e-09
-9.73	5.69096e-07	6.9807e-09
-9.72	5.72793e-07	7.05811e-09
-9.71	5.76515e-07	7.13642e-09
-9.7	5.8026e-07	7.21564e-09
-9.69	5.8403e-07	7.29579e-09
-9.68	5.87824e-07	7.37687e-09
-9.67	5.91643e-07	7.4589e-09
-9.66	5.95487e-07	7.5419e-09
-9.65	5.99356e-07	7.62586e-09
-9.64	6.0325e-07	7.71081e-09
-9.63	6.0717e-07	7.79675e-09
-9.62	6.11115e-07	7.8837e-09
-9.61	6.15085e-07	7.97167e-09
-9.6	6.19082e-07	8.06067e-09
-9.59	6.23104e-07	8.15072e-09
-9.58	6.27153e-07	8.24182e-09
-9.57	6.31227e-07	8.334e-09
-9.56	6.35329e-07	8.42726e-09
-9.55	6.39457e-07	8.52162e-09
-9.54	6.43612e-07	8.61709e-09
-9.53	6.47794e-07	8.71368e-09
-9.52	6.52003e-07	8.81141e-09
-9.51	6.5624e-07	8.9103e-09
-9.5	6.60504e-07	9.01035e-09
-9.49	6.64796e-07	9.11158e-09
-9.48	6.69116e-07	9.21401e-09
-9.47	6.73464e-07	9.31765e-09
-9.46	6.7784e-07	9.42251e-09
-9.45	6.82244e-07	9.52862e-09
-9.44	6.86678e-07	9.63598e-09
-9.43	6.9114e-07	9.74461e-09
-9.42	6.95631e-07	9.85453e-09
-9.41	7.00152e-07	9.96576e-09
-9.4	7.04702e-07	1.00783e-08
-9.39	7.09281e-07	1.01922e-08
-9.38	7.13891e-07	1.03074e-08
-9.37	7.1853e-07	1.0424e-08
-9.36	7.232e-07	1.0542e-08
-9.35	7.27899e-07	1.06614e-08
-9.34	7.3263e-07	1.07822e-08
-9.33	7.37391e-07	1.09044e-08
-9.32	7.42184e-07	1.10281e-08
-9.31	7.47007e-07	1.11533e-08
-9.3	7.51862e-07	1.128e-08
-9.29	7.56749e-07	1.14082e-08
-9.28	7.61667e-07	1.15379e-08
-9.27	7.66617e-07	1.16691e-08
-9.26	7.716e-07	1.1802e-08
-9.25	7.76615e-07	1.19364e-08
-9.24	7.81662e-07	1.20724e-08
-9.23	7.86743e-07	1.22101e-08
-9.22	7.91857e-07	1.23494e-08
-9.21	7.97004e-07	1.24903e-08
-9.2	8.02184e-07	1.2633e-08
-9.19	8.07398e-07	1.27773e-08
-9.18	8.12646e-07	1.29234e-08
-9.17	8.17929e-07	1.30713e-08
-9.16	8.23245e-07	1.32209e-08
-9.15	8.28597e-07	1.33724e-08
-9.14	8.33983e-07	1.35256e-08
-9.13	8.39404e-07	1.36807e-08
-9.12	8.44861e-07	1.38377e-08
-9.11	8.50353e-07	1.39965e-08
-9.1	8.55881e-07	1.41573e-08
-9.09	8.61444e-07	1.432e-08
-9.08	8.67045e-07	1.44846e-08
-9.07	8.72681e-07	1.46513e-08
-9.06	8.78354e-07	1.48199e-08
-9.05	8.84065e-07	1.49906e-08
-9.04	8.89812e-07	1.51634e-08
-9.03	8.95597e-07	1.53382e-08
-9.02	9.0142e-07	1.55152e-08
-9.01	9.0728e-07	1.56943e-08
-9	9.13179e-07	1.58755e-08
-8.99	9.19116e-07	1.6059e-08
-8.98	9.25092e-07	1.62447e-08
-8.97	9.31107e-07	1.64326e-08
-8.96	9.37161e-07	1.66228e-08
-8.95	9.43254e-07	1.68153e-08
-8.94	9.49387e-07	1.70102e-08
-8.93	9.55561e-07	1.72074e-08
-8.92	9.61774e-07	1.7407e-08
-8.91	9.68028e-07	1.76091e-08
-8.9	9.74322e-07	1.78136e-08
-8.89	9.80658e-07	1.80206e-08
-8.88	9.87035e-07	1.82301e-08
-8.87	9.93454e-07	1.84422e-08
-8.86	9.99914e-07	1.86568e-08
-8.85	1.00642e-06	1.88741e-08
-8.84	1.01296e-06	1.9094e-08
-8.83	1.01955e-06	1.93166e-08
-8.82	1.02618e-06	1.95419e-08
-8.81	1.03285e-06	1.977e-08
-8.8	1.03957e-06	2.00009e-08
-8.79	1.04633e-06	2.02346e-08
-8.78	1.05314e-06	2.04711e-08
-8.77	1.05999e-06	2.07105e-08
-8.76	1.06688e-06	2.09529e-08
-8.75	1.07382e-06	2.11982e-08
-8.74	1.0808e-06	2.14466e-08
-8.73	1.08783e-06	2.1698e-08
-8.72	1.09491e-06	2.19525e-08
-8.71	1.10203e-06	2.221e-08
-8.7	1.1092e-06	2.24708e-08
-8.69	1.11641e-06	2.27348e-08
-8.68	1.12368e-06	2.3002e-08
-8.67	1.13099e-06	2.32725e-08
-8.66	1.13834e-06	2.35463e-08
-8.65	1.14575e-06	2.38235e-08
-8.64	1.1532e-06	2.41041e-08
-8.63	1.1607e-06	2.43881e-08
-8.62	1.16826e-06	2.46757e-08
-8.61	1.17586e-06	2.49668e-08
-8.6	1.18351e-06	2.52615e-08
-8.59	1.19121e-06	2.55598e-08
-8.58	1.19896e-06	2.58618e-08
-8.57	1.20676e-06	2.61676e-08
-8.56	1.21461e-06	2.64771e-08
-8.55	1.22251e-06	2.67904e-08
-8.54	1.23047e-06	2.71077e-08
-8.53	1.23847e-06	2.74288e-08
-8.52	1.24653e-06	2.77539e-08
-8.51	1.25464e-06	2.80831e-08
-8.5	1.26281e-06	2.84163e-08
-8.49	1.27103e-06	2.87536e-08
-8.48	1.2793e-06	2.90952e-08
-8.47	1.28762e-06	2.9441e-08
-8.46	1.296e-06	2.9791e-08
-8.45	1.30444e-06	3.01454e-08
-8.44	1.31293e-06	3.05042e-08
-8.43	1.32147e-06	3.08675e-08
-8.42	1.33007e-06	3.12353e-08
-8.41	1.33873e-06	3.16077e-08
-8.4	1.34744e-06	3.19847e-08
-8.39	1.35621e-06	3.23664e-08
-8.38	1.36504e-06	3.27528e-08
-8.37	1.37393e-06	3.31441e-08
-8.36	1.38287e-06	3.35402e-08
-8.35	1.39187e-06	3.39413e-08
-8.34	1.40093e-06	3.43473e-08
-8.33	1.41005e-06	3.47585e-08
-8.32	1.41923e-06	3.51748e-08
-8.31	1.42847e-06	3.55962e-08
-8.3	1.43777e-06	3.6023e-08
-8.29	1.44713e-06	3.64551e-08
-8.28	1.45655e-06	3.68925e-08
-8.27	1.46604e-06	3.73355e-08
-8.26	1.47558e-06	3.7784e-08
-8.25	1.48519e-06	3.82381e-08
-8.24	1.49486e-06	3.86979e-08
-8.23	1.5046e-06	3.91635e-08
-8.22	1.51439e-06	3.96349e-08
-8.21	1.52425e-06	4.01122e-08
-8.2	1.53418e-06	4.05955e-08
-8.19	1.54417e-06	4.10849e-08
-8.18	1.55423e-06	4.15804e-08
-8.17	1.56435e-06	4.20821e-08
-8.16	1.57454e-06	4.25901e-08
-8.15	1.5848e-06	4.31046e-08
-8.14	1.59512e-06	4.36255e-08
-8.13	1.60551e-06	4.41529e-08
-8.12	1.61597e-06	4.4687e-08
-8.11	1.62649e-06	4.52278e-08
-8.1	1.63709e-06	4.57755e-08
-8.09	1.64775e-06	4.633e-08
-8.08	1.65849e-06	4.68915e-08
-8.07	1.66929e-06	4.74601e-08
-8.06	1.68017e-06	4.80359e-08
-8.05	1.69111e-06	4.8619e-08
-8.04	1.70213e-06	4.92094e-08
-8.03	1.71322e-06	4.98072e-08
-8.02	1.72438e-06	5.04127e-08
-8.01	1.73562e-06	5.10257e-08
-8	1.74693e-06	5.16466e-08
-7.99	1.75831e-06	5.22752e-08
-7.98	1.76977e-06	5.29119e-08
-7.97	1.78131e-06	5.35566e-08
-7.96	1.79291e-06	5.42094e-08
-7.95	1.8046e-06	5.48706e-08
-7.94	1.81636e-06	5.55401e-08
-7.93	1.8282e-06	5.62181e-08
-7.92	1.84012e-06	5.69047e-08
-7.91	1.85211e-06	5.76e-08
-7.9	1.86418e-06	5.83042e-08
-7.89	1.87634e-06	5.90173e-08
-7.88	1.88857e-06	5.97394e-08
-7.87	1.90088e-06	6.04707e-08
-7.86	1.91327e-06	6.12113e-08
-7.85	1.92575e-06	6.19614e-08
-7.84	1.9383e-06	6.2721e-08
-7.83	1.95094e-06	6.34902e-08
-7.82	1.96366e-06	6.42693e-08
-7.81	1.97647e-06	6.50582e-08
-7.8	1.98936e-06	6.58572e-08
-7.79	2.00233e-06	6.66664e-08
-7.78	2.01539e-06	6.7486e-08
-7.77	2.02853e-06	6.83159e-08
-7.76	2.04176e-06	6.91565e-08
-7.75	2.05508e-06	7.00078e-08
-7.74	2.06849e-06	7.08699e-08
-7.73	2.08198e-06	7.17431e-08
-7.72	2.09556e-06	7.26274e-08
-7.71	2.10923e-06	7.35231e-08
-7.7	2.12299e-06	7.44302e-08
-7.69	2.13684e-06	7.53488e-08
-7.68	2.15078e-06	7.62793e-08
-7.67	2.16482e-06	7.72216e-08
-7.66	2.17894e-06	7.81761e-08
-7.65	2.19316e-06	7.91427e-08
-7.64	2.20747e-06	8.01217e-08
-7.63	2.22188e-06	8.11133e-08
-7.62	2.23638e-06	8.21176e-08
-7.61	2.25097e-06	8.31348e-08
-7.6	2.26567e-06	8.4165e-08
-7.59	2.28046e-06	8.52084e-08
-7.58	2.29534e-06	8.62653e-08
-7.57	2.31032e-06	8.73357e-08
-7.56	2.32541e-06	8.84199e-08
-7.55	2.34059e-06	8.9518e-08
-7.54	2.35587e-06	9.06302e-08
-7.53	2.37125e-06	9.17567e-08
-7.52	2.38673e-06	9.28977e-08
-7.51	2.40232e-06	9.40534e-08
-7.5	2.41801e-06	9.5224e-08
-7.49	2.4338e-06	9.64097e-08
-7.48	2.44969e-06	9.76106e-08
-7.47	2.46569e-06	9.8827e-08
-7.46	2.4818e-06	1.00059e-07
-7.45	2.49801e-06	1.01307e-07
-7.44	2.51433e-06	1.02571e-07
-7.43	2.53075e-06	1.03852e-07
-7.42	2.54728e-06	1.05148e-07
-7.41	2.56393e-06	1.06462e-07
-7.4	2.58068e-06	1.07793e-07
-7.39	2.59754e-06	1.0914e-07
-7.38	2.61452e-06	1.10506e-07
-7.37	2.6316e-06	1.11889e-07
-7.36	2.6488e-06	1.13289e-07
-7.35	2.66611e-06	1.14708e-07
-7.34	2.68354e-06	1.16145e-07
-7.33	2.70108e-06	1.17601e-07
-7.32	2.71874e-06	1.19076e-07
-7.31	2.73651e-06	1.2057e-07
-7.3	2.7544e-06	1.22083e-07
-7.29	2.77241e-06	1.23616e-07
-7.28	2.79054e-06	1.25168e-07
-7.27	2.80878e-06	1.26741e-07
-7.26	2.82715e-06	1.28334e-07
-7.25	2.84564e-06	1.29948e-07
-7.24	2.86425e-06	1.31583e-07
-7.23	2.88298e-06	1.33239e-07
-7.22	2.90184e-06	1.34916e-07
-7.21	2.92082e-06	1.36616e-07
-7.2	2.93993e-06	1.38337e-07
-7.19	2.95917e-06	1.40081e-07
-7.18	2.97853e-06	1.41847e-07
-7.17	2.99802e-06	1.43637e-07
-7.16	3.01764e-06	1.45449e-07
-7.15	3.03739e-06	1.47286e-07
-7.14	3.05726e-06	1.49146e-07
-7.13	3.07727e-06	1.5103e-07
-7.12	3.09742e-06	1.52939e-07
-7.11	3.11769e-06	1.54873e-07
-7.1	3.1381e-06	1.56832e-07
-7.09	3.15865e-06	1.58817e-07
-7.08	3.17933e-06	1.60827e-07
-7.07	3.20015e-06	1.62864e-07
-7.06	3.22111e-06	1.64927e-07
-7.05	3.2422e-06	1.67017e-07
-7.04	3.26344e-06	1.69135e-07
-7.03	3.28481e-06	1.7128e-07
-7.02	3.30633e-06	1.73453e-07
-7.01	3.32799e-06	1.75655e-07
-7	3.3498e-06	1.77885e-07
-6.99	3.37175e-06	1.80144e-07
-6.98	3.39384e-06	1.82433e-07
-6.97	3.41608e-06	1.84752e-07
-6.96	3.43847e-06	1.87102e-07
-6.95	3.46101e-06	1.89482e-07
-6.94	3.4837e-06	1.91893e-07
-6.93	3.50653e-06	1.94336e-07
-6.92	3.52952e-06	1.96811e-07
-6.91	3.55267e-06	1.99318e-07
-6.9	3.57596e-06	2.01858e-07
-6.89	3.59941e-06	2.04431e-07
-6.88	3.62302e-06	2.07038e-07
-6.87	3.64678e-06	2.0968e-07
-6.86	3.67071e-06	2.12356e-07
-6.85	3.69479e-06	2.15067e-07
-6.84	3.71903e-06	2.17813e-07
-6.83	3.74343e-06	2.20596e-07
-6.82	3.768e-06	2.23415e-07
-6.81	3.79272e-06	2.26272e-07
-6.8	3.81762e-06	2.29166e-07
-6.79	3.84268e-06	2.32098e-07
-6.78	3.8679e-06	2.35068e-07
-6.77	3.8933e-06	2.38077e-07
-6.76	3.91886e-06	2.41127e-07
-6.75	3.9446e-06	2.44216e-07
-6.74	3.9705e-06	2.47346e-07
-6.73	3.99658e-06	2.50517e-07
-6.72	4.02283e-06	2.53729e-07
-6.71	4.04926e-06	2.56985e-07
-6.7	4.07586e-06	2.60282e-07
-6.69	4.10265e-06	2.63624e-07
-6.68	4.12961e-06	2.67009e-07
-6.67	4.15675e-06	2.7044e-07
-6.66	4.18407e-06	2.73915e-07
-6.65	4.21157e-06	2.77436e-07
-6.64	4.23926e-06	2.81004e-07
-6.63	4.26713e-06	2.84618e-07
-6.62	4.29519e-06	2.88281e-07
-6.61	4.32344e-06	2.91992e-07
-6.6	4.35188e-06	2.95751e-07
-6.59	4.38051e-06	2.99561e-07
-6.58	4.40933e-06	3.03421e-07
-6.57	4.43834e-06	3.07331e-07
-6.56	4.46754e-06	3.11294e-07
-6.55	4.49695e-06	3.15309e-07
-6.54	4.52654e-06	3.19377e-07
-6.53	4.55634e-06	3.23499e-07
-6.52	4.58634e-06	3.27675e-07
-6.51	4.61654e-06	3.31906e-07
-6.5	4.64694e-06	3.36194e-07
-6.49	4.67754e-06	3.40538e-07
-6.48	4.70835e-06	3.4494e-07
-6.47	4.73937e-06	3.494e-07
-6.46	4.7706e-06	3.5392e-07
-6.45	4.80203e-06	3.58499e-07
-6.44	4.83368e-06	3.63139e-07
-6.43	4.86554e-06	3.6784e-07
-6.42	4.89761e-06	3.72604e-07
-6.41	4.9299e-06	3.7743e-07
-6.4	4.96241e-06	3.82321e-07
-6.39	4.99514e-06	3.87277e-07
-6.38	5.02808e-06	3.92299e-07
-6.37	5.06125e-06	3.97387e-07
-6.36	5.09464e-06	4.02543e-07
-6.35	5.12826e-06	4.07767e-07
-6.34	5.1621e-06	4.13061e-07
-6.33	5.19618e-06	4.18425e-07
-6.32	5.23048e-06	4.2386e-07
-6.31	5.26501e-06	4.29368e-07
-6.3	5.29978e-06	4.34948e-07
-6.29	5.33478e-06	4.40603e-07
-6.28	5.37002e-06	4.46334e-07
-6.27	5.40549e-06	4.5214e-07
-6.26	5.44121e-06	4.58024e-07
-6.25	5.47716e-06	4.63986e-07
-6.24	5.51336e-06	4.70027e-07
-6.23	5.54981e-06	4.76149e-07
-6.22	5.5865e-06	4.82352e-07
-6.21	5.62344e-06	4.88638e-07
-6.2	5.66063e-06	4.95008e-07
-6.19	5.69808e-06	5.01462e-07
-6.18	5.73577e-06	5.08003e-07
-6.17	5.77372e-06	5.14631e-07
-6.16	5.81193e-06	5.21347e-07
-6.15	5.8504e-06	5.28153e-07
-6.14	5.88913e-06	5.35049e-07
-6.13	5.92813e-06	5.42038e-07
-6.12	5.96739e-06	5.49119e-07
-6.11	6.00691e-06	5.56296e-07
-6.1	6.04671e-06	5.63568e-07
-6.09	6.08677e-06	5.70937e-07
-6.08	6.12711e-06	5.78404e-07
-6.07	6.16772e-06	5.85972e-07
-6.06	6.20861e-06	5.9364e-07
-6.05	6.24978e-06	6.01411e-07
-6.04	6.29122e-06	6.09286e-07
-6.03	6.33295e-06	6.17266e-07
-6.02	6.37497e-06	6.25353e-07
-6.01	6.41727e-06	6.33547e-07
-6	6.45986e-06	6.41852e-07
-5.99	6.50274e-06	6.50267e-07
-5.98	6.54592e-06	6.58796e-07
-5.97	6.58939e-06	6.67438e-07
-5.96	6.63315e-06	6.76196e-07
-5.95	6.67722e-06	6.85071e-07
-5.94	6.72159e-06	6.94065e-07
-5.93	6.76626e-06	7.0318e-07
-5.92	6.81124e-06	7.12416e-07
-5.91	6.85653e-06	7.21776e-07
-5.9	6.90212e-06	7.31262e-07
-5.89	6.94803e-06	7.40875e-07
-5.88	6.99426e-06	7.50617e-07
-5.87	7.0408e-06	7.60489e-07
-5.86	7.08766e-06	7.70494e-07
-5.85	7.13485e-06	7.80633e-07
-5.84	7.18235e-06	7.90908e-07
-5.83	7.23019e-06	8.0132e-07
-5.82	7.27836e-06	8.11873e-07
-5.81	7.32685e-06	8.22567e-07
-5.8	7.37568e-06	8.33405e-07
-5.79	7.42485e-06	8.44388e-07
-5.78	7.47436e-06	8.55518e-07
-5.77	7.5242e-06	8.66798e-07
-5.76	7.5744e-06	8.7823e-07
-5.75	7.62494e-06	8.89815e-07
-5.74	7.67582e-06	9.01556e-07
-5.73	7.72706e-06	9.13455e-07
-5.72	7.77866e-06	9.25513e-07
-5.71	7.83061e-06	9.37734e-07
-5.7	7.88292e-06	9.50119e-07
-5.69	7.93559e-06	9.62671e-07
-5.68	7.98863e-06	9.75391e-07
-5.67	8.04204e-06	9.88283e-07
-5.66	8.09582e-06	1.00135e-06
-5.65	8.14997e-06	1.01459e-06
-5.64	8.2045e-06	1.02801e-06
-5.63	8.2594e-06	1.04161e-06
-5.62	8.31469e-06	1.05539e-06
-5.61	8.37036e-06	1.06936e-06
-5.6	8.42642e-06	1.08351e-06
-5.59	8.48287e-06	1.09786e-06
-5.58	8.53972e-06	1.1124e-06
-5.57	8.59696e-06	1.12714e-06
-5.56	8.6546e-06	1.14207e-06
-5.55	8.71264e-06	1.15721e-06
-5.54	8.77109e-06	1.17255e-06
-5.53	8.82995e-06	1.1881e-06
-5.52	8.88922e-06	1.20385e-06
-5.51	8.9489e-06	1.21982e-06
-5.5	9.00901e-06	1.23601e-06
-5.49	9.06953e-06	1.25241e-06
-5.48	9.13048e-06	1.26904e-06
-5.47	9.19185e-06	1.28588e-06
-5.46	9.25366e-06	1.30296e-06
-5.45	9.3159e-06	1.32027e-06
-5.44	9.37858e-06	1.33781e-06
-5.43	9.4417e-06	1.35558e-06
-5.42	9.50526e-06	1.3736e-06
-5.41	9.56928e-06	1.39186e-06
-5.4	9.63374e-06	1.41037e-06
-5.39	9.69866e-06	1.42913e-06
-5.38	9.76403e-06	1.44814e-06
-5.37	9.82987e-06	1.46741e-06
-5.36	9.89617e-06	1.48693e-06
-5.35	9.96294e-06	1.50673e-06
-5.34	1.00302e-05	1.52678e-06
-5.33	1.00979e-05	1.54712e-06
-5.32	1.01661e-05	1.56772e-06
-5.31	1.02348e-05	1.58861e-06
-5.3	1.0304e-05	1.60977e-06
-5.29	1.03736e-05	1.63123e-06
-5.28	1.04438e-05	1.65297e-06
-5.27	1.05144e-05	1.67501e-06
-5.26	1.05856e-05	1.69735e-06
-5.25	1.06573e-05	1.71998e-06
-5.24	1.07295e-05	1.74293e-06
-5.23	1.08021e-05	1.76619e-06
-5.22	1.08754e-05	1.78976e-06
-5.21	1.09491e-05	1.81365e-06
-5.2	1.10234e-05	1.83786e-06
-5.19	1.10982e-05	1.8624e-06
-5.18	1.11735e-05	1.88728e-06
-5.17	1.12493e-05	1.91249e-06
-5.16	1.13258e-05	1.93804e-06
-5.15	1.14027e-05	1.96394e-06
-5.14	1.14802e-05	1.99019e-06
-5.13	1.15583e-05	2.0168e-06
-5.12	1.16369e-05	2.04377e-06
-5.11	1.17161e-05	2.0711e-06
-5.1	1.17959e-05	2.09881e-06
-5.09	1.18763e-05	2.12689e-06
-5.08	1.19572e-05	2.15535e-06
-5.07	1.20387e-05	2.18419e-06
-5.06	1.21208e-05	2.21343e-06
-5.05	1.22035e-05	2.24307e-06
-5.04	1.22868e-05	2.27311e-06
-5.03	1.23707e-05	2.30355e-06
-5.02	1.24552e-05	2.33441e-06
-5.01	1.25403e-05	2.36569e-06
-5	1.2626e-05	2.39739e-06
-4.99	1.27124e-05	2.42952e-06
-4.98	1.27994e-05	2.46209e-06
-4.97	1.2887e-05	2.49511e-06
-4.96	1.29753e-05	2.52857e-06
-4.95	1.30642e-05	2.56248e-06
-4.94	1.31537e-05	2.59686e-06
-4.93	1.32439e-05	2.6317e-06
-4.92	1.33348e-05	2.66702e-06
-4.91	1.34263e-05	2.70282e-06
-4.9	1.35185e-05	2.7391e-06
-4.89	1.36114e-05	2.77588e-06
-4.88	1.3705e-05	2.81316e-06
-4.87	1.37992e-05	2.85095e-06
-4.86	1.38942e-05	2.88925e-06
-4.85	1.39898e-05	2.92807e-06
-4.84	1.40862e-05	2.96741e-06
-4.83	1.41833e-05	3.0073e-06
-4.82	1.4281e-05	3.04773e-06
-4.81	1.43795e-05	3.0887e-06
-4.8	1.44788e-05	3.13024e-06
-4.79	1.45787e-05	3.17234e-06
-4.78	1.46794e-05	3.21501e-06
-4.77	1.47809e-05	3.25827e-06
-4.76	1.48831e-05	3.30211e-06
-4.75	1.49861e-05	3.34655e-06
-4.74	1.50898e-05	3.3916e-06
-4.73	1.51943e-05	3.43726e-06
-4.72	1.52996e-05	3.48354e-06
-4.71	1.54057e-05	3.53046e-06
-4.7	1.55126e-05	3.57801e-06
-4.69	1.56202e-05	3.62621e-06
-4.68	1.57287e-05	3.67507e-06
-4.67	1.5838e-05	3.72459e-06
-4.66	1.59481e-05	3.77479e-06
-4.65	1.60591e-05	3.82567e-06
-4.64	1.61708e-05	3.87725e-06
-4.63	1.62834e-05	3.92953e-06
-4.62	1.63969e-05	3.98252e-06
-4.61	1.65112e-05	4.03624e-06
-4.6	1.66264e-05	4.09069e-06
-4.59	1.67425e-05	4.14588e-06
-4.58	1.68594e-05	4.20183e-06
-4.57	1.69772e-05	4.25854e-06
-4.56	1.70959e-05	4.31602e-06
-4.55	1.72156e-05	4.37429e-06
-4.54	1.73361e-05	4.43335e-06
-4.53	1.74575e-05	4.49322e-06
-4.52	1.75799e-05	4.5539e-06
-4.51	1.77032e-05	4.61542e-06
-4.5	1.78275e-05	4.67777e-06
-4.49	1.79527e-05	4.74098e-06
-4.48	1.80788e-05	4.80505e-06
-4.47	1.82059e-05	4.87e-06
-4.46	1.8334e-05	4.93583e-06
-4.45	1.84631e-05	5.00256e-06
-4.44	1.85932e-05	5.0702e-06
-4.43	1.87243e-05	5.13877e-06
-4.42	1.88564e-05	5.20828e-06
-4.41	1.89895e-05	5.27873e-06
-4.4	1.91237e-05	5.35015e-06
-4.39	1.92588e-05	5.42254e-06
-4.38	1.93951e-05	5.49593e-06
-4.37	1.95324e-05	5.57031e-06
-4.36	1.96707e-05	5.64572e-06
-4.35	1.98102e-05	5.72216e-06
-4.34	1.99507e-05	5.79964e-06
-4.33	2.00923e-05	5.87818e-06
-4.32	2.0235e-05	5.95779e-06
-4.31	2.03789e-05	6.0385e-06
-4.3	2.05238e-05	6.12031e-06
-4.29	2.06699e-05	6.20323e-06
-4.28	2.08172e-05	6.2873e-06
-4.27	2.09656e-05	6.37251e-06
-4.26	2.11152e-05	6.45889e-06
-4.25	2.1266e-05	6.54645e-06
-4.24	2.14179e-05	6.63521e-06
-4.23	2.15711e-05	6.72519e-06
-4.22	2.17254e-05	6.81639e-06
-4.21	2.1881e-05	6.90885e-06
-4.2	2.20378e-05	7.00257e-06
-4.19	2.21959e-05	7.09758e-06
-4.18	2.23552e-05	7.19388e-06
-4.17	2.25158e-05	7.29151e-06
-4.16	2.26777e-05	7.39047e-06
-4.15	2.28409e-05	7.49079e-06
-4.14	2.30054e-05	7.59248e-06
-4.13	2.31711e-05	7.69557e-06
-4.12	2.33383e-05	7.80007e-06
-4.11	2.35067e-05	7.906e-06
-4.1	2.36766e-05	8.01338e-06
-4.09	2.38478e-05	8.12224e-06
-4.08	2.40203e-05	8.23258e-06
-4.07	2.41943e-05	8.34444e-06
-4.06	2.43697e-05	8.45783e-06
-4.05	2.45465e-05	8.57278e-06
-4.04	2.47247e-05	8.6893e-06
-4.03	2.49044e-05	8.80743e-06
-4.02	2.50856e-05	8.92717e-06
-4.01	2.52682e-05	9.04855e-06
-4	2.54523e-05	9.1716e-06
-3.99	2.5638e-05	9.29633e-06
-3.98	2.58251e-05	9.42278e-06
-3.97	2.60138e-05	9.55096e-06
-3.96	2.6204e-05	9.6809e-06
-3.95	2.63958e-05	9.81262e-06
-3.94	2.65892e-05	9.94615e-06
-3.93	2.67842e-05	1.00815e-05
-3.92	2.69807e-05	1.02187e-05
-3.91	2.7179e-05	1.03578e-05
-3.9	2.73788e-05	1.04989e-05
-3.89	2.75803e-05	1.06418e-05
-3.88	2.77835e-05	1.07867e-05
-3.87	2.79884e-05	1.09336e-05
-3.86	2.8195e-05	1.10825e-05
-3.85	2.84033e-05	1.12335e-05
-3.84	2.86134e-05	1.13865e-05
-3.83	2.88252e-05	1.15417e-05
-3.82	2.90388e-05	1.16989e-05
-3.81	2.92542e-05	1.18584e-05
-3.8	2.94714e-05	1.202e-05
-3.79	2.96904e-05	1.21838e-05
-3.78	2.99113e-05	1.23499e-05
-3.77	3.01341e-05	1.25183e-05
-3.76	3.03587e-05	1.2689e-05
-3.75	3.05853e-05	1.2862e-05
-3.74	3.08138e-05	1.30374e-05
-3.73	3.10442e-05	1.32152e-05
-3.72	3.12766e-05	1.33955e-05
-3.71	3.1511e-05	1.35782e-05
-3.7	3.17474e-05	1.37635e-05
-3.69	3.19858e-05	1.39513e-05
-3.68	3.22263e-05	1.41416e-05
-3.67	3.24688e-05	1.43346e-05
-3.66	3.27134e-05	1.45303e-05
-3.65	3.29601e-05	1.47286e-05
-3.64	3.3209e-05	1.49297e-05
-3.63	3.346e-05	1.51335e-05
-3.62	3.37132e-05	1.53402e-05
-3.61	3.39686e-05	1.55496e-05
-3.6	3.42262e-05	1.5762e-05
-3.59	3.44861e-05	1.59773e-05
-3.58	3.47482e-05	1.61955e-05
-3.57	3.50127e-05	1.64167e-05
-3.56	3.52794e-05	1.6641e-05
-3.55	3.55485e-05	1.68684e-05
-3.54	3.58199e-05	1.70989e-05
-3.53	3.60938e-05	1.73326e-05
-3.52	3.637e-05	1.75695e-05
-3.51	3.66488e-05	1.78096e-05
-3.5	3.69299e-05	1.80531e-05
-3.49	3.72136e-05	1.82999e-05
-3.48	3.74998e-05	1.85501e-05
-3.47	3.77885e-05	1.88037e-05
-3.46	3.80798e-05	1.90609e-05
-3.45	3.83737e-05	1.93215e-05
-3.44	3.86703e-05	1.95858e-05
-3.43	3.89695e-05	1.98537e-05
-3.42	3.92713e-05	2.01253e-05
-3.41	3.95759e-05	2.04006e-05
-3.4	3.98833e-05	2.06798e-05
-3.39	4.01934e-05	2.09627e-05
-3.38	4.05063e-05	2.12496e-05
-3.37	4.08221e-05	2.15404e-05
-3.36	4.11407e-05	2.18353e-05
-3.35	4.14623e-05	2.21341e-05
-3.34	4.17867e-05	2.24371e-05
-3.33	4.21141e-05	2.27443e-05
-3.32	4.24445e-05	2.30557e-05
-3.31	4.2778e-05	2.33714e-05
-3.3	4.31145e-05	2.36915e-05
-3.29	4.34541e-05	2.40159e-05
-3.28	4.37968e-05	2.43449e-05
-3.27	4.41427e-05	2.46783e-05
-3.26	4.44917e-05	2.50164e-05
-3.25	4.4844e-05	2.53591e-05
-3.24	4.51996e-05	2.57066e-05
-3.23	4.55585e-05	2.60588e-05
-3.22	4.59207e-05	2.64159e-05
-3.21	4.62863e-05	2.67779e-05
-3.2	4.66553e-05	2.71449e-05
-3.19	4.70278e-05	2.7517e-05
-3.18	4.74038e-05	2.78942e-05
-3.17	4.77833e-05	2.82766e-05
-3.16	4.81664e-05	2.86642e-05
-3.15	4.8553e-05	2.90572e-05
-3.14	4.89434e-05	2.94557e-05
-3.13	4.93374e-05	2.98596e-05
-3.12	4.97352e-05	3.02691e-05
-3.11	5.01368e-05	3.06843e-05
-3.1	5.05421e-05	3.11051e-05
-3.09	5.09514e-05	3.15318e-05
-3.08	5.13645e-05	3.19644e-05
-3.07	5.17817e-05	3.24029e-05
-3.06	5.22028e-05	3.28475e-05
-3.05	5.26279e-05	3.32982e-05
-3.04	5.30572e-05	3.37552e-05
-3.03	5.34906e-05	3.42184e-05
-3.02	5.39282e-05	3.46881e-05
-3.01	5.437e-05	3.51642e-05
-3	5.48161e-05	3.56469e-05
-2.99	5.52666e-05	3.61362e-05
-2.98	5.57214e-05	3.66323e-05
-2.97	5.61807e-05	3.71353e-05
-2.96	5.66444e-05	3.76452e-05
-2.95	5.71127e-05	3.81621e-05
-2.94	5.75856e-05	3.86862e-05
-2.93	5.80632e-05	3.92175e-05
-2.92	5.85454e-05	3.97561e-05
-2.91	5.90324e-05	4.03022e-05
-2.9	5.95243e-05	4.08558e-05
-2.89	6.00209e-05	4.14171e-05
-2.88	6.05226e-05	4.19861e-05
-2.87	6.10292e-05	4.2563e-05
-2.86	6.15408e-05	4.31478e-05
-2.85	6.20576e-05	4.37407e-05
-2.84	6.25795e-05	4.43418e-05
-2.83	6.31067e-05	4.49512e-05
-2.82	6.36392e-05	4.5569e-05
-2.81	6.4177e-05	4.61954e-05
-2.8	6.47202e-05	4.68304e-05
-2.79	6.52689e-05	4.74742e-05
-2.78	6.58232e-05	4.81269e-05
-2.77	6.6383e-05	4.87886e-05
-2.76	6.69486e-05	4.94594e-05
-2.75	6.75199e-05	5.01395e-05
-2.74	6.80971e-05	5.0829e-05
-2.73	6.86801e-05	5.1528e-05
-2.72	6.92691e-05	5.22367e-05
-2.71	6.98641e-05	5.29552e-05
-2.7	7.04652e-05	5.36836e-05
-2.69	7.10726e-05	5.44221e-05
-2.68	7.16862e-05	5.51708e-05
-2.67	7.23061e-05	5.59298e-05
-2.66	7.29324e-05	5.66993e-05
-2.65	7.35652e-05	5.74795e-05
-2.64	7.42046e-05	5.82704e-05
-2.63	7.48507e-05	5.90723e-05
-2.62	7.55035e-05	5.98853e-05
-2.61	7.61631e-05	6.07095e-05
-2.6	7.68296e-05	6.15451e-05
-2.59	7.75031e-05	6.23923e-05
-2.58	7.81836e-05	6.32511e-05
-2.57	7.88713e-05	6.41219e-05
-2.56	7.95663e-05	6.50046e-05
-2.55	8.02686e-05	6.58996e-05
-2.54	8.09784e-05	6.6807e-05
-2.53	8.16957e-05	6.77269e-05
-2.52	8.24205e-05	6.86596e-05
-2.51	8.31532e-05	6.96051e-05
-2.5	8.38936e-05	7.05637e-05
-2.49	8.46419e-05	7.15356e-05
-2.48	8.53982e-05	7.25209e-05
-2.47	8.61626e-05	7.35199e-05
-2.46	8.69353e-05	7.45326e-05
-2.45	8.77162e-05	7.55594e-05
-2.44	8.85056e-05	7.66004e-05
-2.43	8.93035e-05	7.76558e-05
-2.42	9.01101e-05	7.87258e-05
-2.41	9.09253e-05	7.98106e-05
-2.4	9.17495e-05	8.09104e-05
-2.39	9.25826e-05	8.20254e-05
-2.38	9.34247e-05	8.31559e-05
-2.37	9.42761e-05	8.4302e-05
-2.36	9.51368e-05	8.54639e-05
-2.35	9.60069e-05	8.6642e-05
-2.34	9.68866e-05	8.78363e-05
-2.33	9.77759e-05	8.90472e-05
-2.32	9.86751e-05	9.02748e-05
-2.31	9.95841e-05	9.15194e-05
-2.3	0.000100503	9.27813e-05
-2.29	0.000101433	9.40606e-05
-2.28	0.000102372	9.53576e-05
-2.27	0.000103322	9.66726e-05
-2.26	0.000104283	9.80058e-05
-2.25	0.000105254	9.93574e-05
-2.24	0.000106236	0.000100728
-2.23	0.00010723	0.000102117
-2.22	0.000108234	0.000103526
-2.21	0.00010925	0.000104954
-2.2	0.000110277	0.000106402
-2.19	0.000111315	0.00010787
-2.18	0.000112366	0.000109358
-2.17	0.000113428	0.000110867
-2.16	0.000114502	0.000112396
-2.15	0.000115589	0.000113947
-2.14	0.000116688	0.00011552
-2.13	0.000117799	0.000117114
-2.12	0.000118923	0.00011873
-2.11	0.00012006	0.000120369
-2.1	0.00012121	0.00012203
-2.09	0.000122373	0.000123714
-2.08	0.00012355	0.000125422
-2.07	0.00012474	0.000127153
-2.06	0.000125944	0.000128909
-2.05	0.000127161	0.000130688
-2.04	0.000128393	0.000132493
-2.03	0.000129639	0.000134322
-2.02	0.0001309	0.000136177
-2.01	0.000132175	0.000138057
-2	0.000133465	0.000139963
-1.99	0.00013477	0.000141896
-1.98	0.00013609	0.000143856
-1.97	0.000137426	0.000145843
-1.96	0.000138778	0.000147857
-1.95	0.000140145	0.000149899
-1.94	0.000141528	0.00015197
-1.93	0.000142928	0.000154069
-1.92	0.000144344	0.000156197
-1.91	0.000145778	0.000158355
-1.9	0.000147227	0.000160543
-1.89	0.000148695	0.000162761
-1.88	0.000150179	0.00016501
-1.87	0.000151682	0.000167289
-1.86	0.000153202	0.000169601
-1.85	0.00015474	0.000171945
-1.84	0.000156297	0.000174321
-1.83	0.000157872	0.00017673
-1.82	0.000159467	0.000179172
-1.81	0.00016108	0.000181649
-1.8	0.000162713	0.000184159
-1.79	0.000164365	0.000186705
-1.78	0.000166038	0.000189285
-1.77	0.000167731	0.000191902
-1.76	0.000169444	0.000194555
-1.75	0.000171178	0.000197244
-1.74	0.000172933	0.000199971
-1.73	0.000174709	0.000202736
-1.72	0.000176507	0.000205539
-1.71	0.000178327	0.000208381
-1.7	0.000180169	0.000211263
-1.69	0.000182034	0.000214184
-1.68	0.000183922	0.000217146
-1.67	0.000185832	0.000220149
-1.66	0.000187767	0.000223193
-1.65	0.000189725	0.00022628
-1.64	0.000191707	0.00022941
-1.63	0.000193714	0.000232583
-1.62	0.000195745	0.0002358
-1.61	0.000197802	0.000239062
-1.6	0.000199884	0.000242369
-1.59	0.000201992	0.000245722
-1.58	0.000204126	0.000249121
-1.57	0.000206287	0.000252568
-1.56	0.000208475	0.000256062
-1.55	0.00021069	0.000259605
-1.54	0.000212932	0.000263197
-1.53	0.000215203	0.000266839
-1.52	0.000217503	0.000270532
-1.51	0.000219831	0.000274275
-1.5	0.000222188	0.000278071
-1.49	0.000224576	0.000281919
-1.48	0.000226993	0.000285821
-1.47	0.000229441	0.000289777
-1.46	0.00023192	0.000293788
-1.45	0.00023443	0.000297854
-1.44	0.000236972	0.000301977
-1.43	0.000239546	0.000306157
-1.42	0.000242153	0.000310396
-1.41	0.000244794	0.000314693
-1.4	0.000247468	0.000319049
-1.39	0.000250176	0.000323467
-1.38	0.000252918	0.000327945
-1.37	0.000255696	0.000332486
-1.36	0.000258509	0.00033709
-1.35	0.000261359	0.000341757
-1.34	0.000264245	0.00034649
-1.33	0.000267168	0.000351288
-1.32	0.000270129	0.000356153
-1.31	0.000273128	0.000361085
-1.3	0.000276166	0.000366086
-1.29	0.000279243	0.000371156
-1.28	0.00028236	0.000376297
-1.27	0.000285517	0.000381509
-1.26	0.000288716	0.000386794
-1.25	0.000291956	0.000392152
-1.24	0.000295238	0.000397584
-1.23	0.000298563	0.000403092
-1.22	0.000301931	0.000408677
-1.21	0.000305343	0.000414338
-1.2	0.0003088	0.000420079
-1.19	0.000312302	0.000425899
-1.18	0.00031585	0.000431801
-1.17	0.000319444	0.000437784
-1.16	0.000323086	0.00044385
-1.15	0.000326776	0.000450001
-1.14	0.000330514	0.000456237
-1.13	0.000334301	0.00046256
-1.12	0.000338139	0.00046897
-1.11	0.000342027	0.00047547
-1.1	0.000345967	0.00048206
-1.09	0.000349958	0.000488741
-1.08	0.000354003	0.000495516
-1.07	0.000358102	0.000502384
-1.06	0.000362254	0.000509348
-1.05	0.000366463	0.000516409
-1.04	0.000370727	0.000523568
-1.03	0.000375048	0.000530827
-1.02	0.000379426	0.000538186
-1.01	0.000383864	0.000545648
-1	0.00038836	0.000553213
-0.99	0.000392917	0.000560884
-0.98	0.000397535	0.000568661
-0.97	0.000402215	0.000576546
-0.96	0.000406957	0.000584541
-0.95	0.000411764	0.000592648
-0.94	0.000416635	0.000600866
-0.93	0.000421572	0.0006092
-0.92	0.000426575	0.000617649
-0.91	0.000431646	0.000626215
-0.9	0.000436786	0.000634901
-0.89	0.000441995	0.000643707
-0.88	0.000447275	0.000652636
-0.87	0.000452626	0.000661689
-0.86	0.00045805	0.000670868
-0.85	0.000463547	0.000680175
-0.84	0.000469119	0.000689611
-0.83	0.000474768	0.000699178
-0.82	0.000480493	0.000708879
-0.81	0.000486296	0.000718714
-0.8	0.000492178	0.000728686
-0.79	0.000498141	0.000738797
-0.78	0.000504185	0.000749049
-0.77	0.000510312	0.000759443
-0.76	0.000516523	0.000769982
-0.75	0.00052282	0.000780667
-0.74	0.000529202	0.000791502
-0.73	0.000535673	0.000802487
-0.72	0.000542232	0.000813624
-0.71	0.000548882	0.000824917
-0.7	0.000555623	0.000836367
-0.69	0.000562458	0.000847976
-0.68	0.000569386	0.000859747
-0.67	0.000576411	0.000871682
-0.66	0.000583532	0.000883783
-0.65	0.000590752	0.000896052
-0.64	0.000598073	0.000908492
-0.63	0.000605494	0.000921106
-0.62	0.000613019	0.000933895
-0.61	0.000620648	0.000946861
-0.6	0.000628383	0.000960009
-0.59	0.000636226	0.000973339
-0.58	0.000644178	0.000986856
-0.57	0.000652241	0.00100056
-0.56	0.000660416	0.00101445
-0.55	0.000668706	0.00102854
-0.54	0.000677111	0.00104283
-0.53	0.000685634	0.00105731
-0.52	0.000694276	0.001072
-0.51	0.00070304	0.00108689
-0.5	0.000711926	0.00110199
-0.49	0.000720936	0.00111729
-0.48	0.000730074	0.00113281
-0.47	0.000739339	0.00114855
-0.46	0.000748735	0.00116451
-0.45	0.000758263	0.00118069
-0.44	0.000767926	0.00119709
-0.43	0.000777724	0.00121372
-0.42	0.000787661	0.00123059
-0.41	0.000797738	0.00124769
-0.4	0.000807958	0.00126503
-0.39	0.000818321	0.00128261
-0.38	0.000828832	0.00130043
-0.37	0.000839491	0.0013185
-0.36	0.000850302	0.00133683
-0.35	0.000861266	0.00135541
-0.34	0.000872385	0.00137425
-0.33	0.000883662	0.00139335
-0.32	0.0008951	0.00141272
-0.31	0.0009067	0.00143236
-0.3	0.000918465	0.00145227
-0.29	0.000930398	0.00147246
-0.28	0.000942501	0.00149293
-0.27	0.000954777	0.00151369
-0.26	0.000967228	0.00153473
-0.25	0.000979856	0.00155607
-0.24	0.000992665	0.00157771
-0.23	0.00100566	0.00159965
-0.22	0.00101884	0.00162189
-0.21	0.0010322	0.00164445
-0.2	0.00104576	0.00166732
-0.19	0.00105951	0.00169051
-0.18	0.00107347	0.00171402
-0.17	0.00108762	0.00173786
-0.16	0.00110197	0.00176204
-0.15	0.00111653	0.00178655
-0.14	0.0011313	0.0018114
-0.13	0.00114628	0.0018366
-0.12	0.00116148	0.00186215
-0.11	0.0011769	0.00188806
-0.1	0.00119254	0.00191433
-0.09	0.00120841	0.00194097
-0.08	0.0012245	0.00196798
-0.07	0.00124083	0.00199536
-0.06	0.00125739	0.00202313
-0.05	0.0012742	0.00205129
-0.04	0.00129124	0.00207984
-0.03	0.00130854	0.00210879
-0.02	0.00132608	0.00213814
-0.01	0.00134388	0.0021679
0	0.00136194	0.00219808
0.01	0.00138026	0.00222868
0.02	0.00139885	0.00225971
0.03	0.0014177	0.00229117
0.04	0.00143684	0.00232307
0.05	0.00145624	0.00235542
0.06	0.00147594	0.00238822
0.07	0.00149592	0.00242147
0.08	0.00151619	0.00245519
0.09	0.00153675	0.00248939
0.1	0.00155762	0.00252406
0.11	0.00157879	0.00255922
0.12	0.00160028	0.00259486
0.13	0.00162207	0.00263101
0.14	0.00164419	0.00266766
0.15	0.00166663	0.00270483
0.16	0.00168939	0.00274251
0.17	0.00171249	0.00278072
0.18	0.00173593	0.00281947
0.19	0.00175972	0.00285876
0.2	0.00178385	0.0028986
0.21	0.00180834	0.00293899
0.22	0.00183319	0.00297996
0.23	0.0018584	0.00302149
0.24	0.00188399	0.00306361
0.25	0.00190995	0.00310631
0.26	0.00193629	0.00314962
0.27	0.00196303	0.00319353
0.28	0.00199015	0.00323805
0.29	0.00201768	0.0032832
0.3	0.00204562	0.00332898
0.31	0.00207396	0.0033754
0.32	0.00210273	0.00342248
0.33	0.00213192	0.00347021
0.34	0.00216154	0.00351861
0.35	0.0021916	0.00356769
0.36	0.00222211	0.00361746
0.37	0.00225307	0.00366793
0.38	0.00228449	0.0037191
0.39	0.00231637	0.00377099
0.4	0.00234873	0.00382361
0.41	0.00238157	0.00387696
0.42	0.00241489	0.00393107
0.43	0.00244871	0.00398593
0.44	0.00248304	0.00404156
0.45	0.00251787	0.00409798
0.46	0.00255323	0.00415518
0.47	0.00258911	0.00421319
0.48	0.00262552	0.00427201
0.49	0.00266248	0.00433166
0.5	0.00269999	0.00439215
0.51	0.00273806	0.00445348
0.52	0.0027767	0.00451568
0.53	0.00281592	0.00457875
0.54	0.00285572	0.00464271
0.55	0.00289612	0.00470756
0.56	0.00293712	0.00477333
0.57	0.00297873	0.00484002
0.58	0.00302097	0.00490765
0.59	0.00306385	0.00497623
0.6	0.00310736	0.00504577
0.61	0.00315153	0.00511629
0.62	0.00319636	0.0051878
0.63	0.00324186	0.00526032
0.64	0.00328805	0.00533386
0.65	0.00333494	0.00540844
0.66	0.00338252	0.00548406
0.67	0.00343083	0.00556075
0.68	0.00347986	0.00563852
0.69	0.00352963	0.00571738
0.7	0.00358014	0.00579735
0.71	0.00363143	0.00587845
0.72	0.00368348	0.00596069
0.73	0.00373632	0.00604409
0.74	0.00378996	0.00612867
0.75	0.0038444	0.00621444
0.76	0.00389968	0.00630141
0.77	0.00395578	0.00638962
0.78	0.00401274	0.00647906
0.79	0.00407056	0.00656977
0.8	0.00412925	0.00666176
0.81	0.00418883	0.00675505
0.82	0.00424932	0.00684965
0.83	0.00431072	0.00694559
0.84	0.00437306	0.00704288
0.85	0.00443634	0.00714155
0.86	0.00450058	0.00724161
0.87	0.0045658	0.00734308
0.88	0.00463201	0.00744599
0.89	0.00469923	0.00755035
0.9	0.00476747	0.00765619
0.91	0.00483675	0.00776352
0.92	0.00490709	0.00787237
0.93	0.0049785	0.00798276
0.94	0.005051	0.00809472
0.95	0.0051246	0.00820825
0.96	0.00519933	0.0083234
0.97	0.0052752	0.00844017
0.98	0.00535223	0.0085586
0.99	0.00543043	0.0086787
1	0.00550984	0.00880051
1.01	0.00559046	0.00892404
1.02	0.00567231	0.00904932
1.03	0.00575542	0.00917638
1.04	0.0058398	0.00930524
1.05	0.00592548	0.00943593
1.06	0.00601247	0.00956847
1.07	0.0061008	0.00970289
1.08	0.00619049	0.00983923
1.09	0.00628155	0.00997749
1.1	0.00637402	0.0101177
1.11	0.00646791	0.0102599
1.12	0.00656324	0.0104042
1.13	0.00666004	0.0105505
1.14	0.00675834	0.0106989
1.15	0.00685815	0.0108493
1.16	0.00695951	0.011002
1.17	0.00706242	0.0111568
1.18	0.00716693	0.0113138
1.19	0.00727306	0.011473
1.2	0.00738082	0.0116345
1.21	0.00749026	0.0117983
1.22	0.00760139	0.0119644
1.23	0.00771424	0.0121329
1.24	0.00782884	0.0123038
1.25	0.00794522	0.0124772
1.26	0.00806341	0.012653
1.27	0.00818343	0.0128313
1.28	0.00830532	0.0130122
1.29	0.0084291	0.0131957
1.3	0.00855481	0.0133817
1.31	0.00868248	0.0135705
1.32	0.00881214	0.0137619
1.33	0.00894382	0.0139561
1.34	0.00907755	0.014153
1.35	0.00921337	0.0143528
1.36	0.00935132	0.0145554
1.37	0.00949142	0.0147609
1.38	0.00963371	0.0149694
1.39	0.00977823	0.0151809
1.4	0.00992501	0.0153953
1.41	0.0100741	0.0156129
1.42	0.0102255	0.0158336
1.43	0.0103793	0.0160574
1.44	0.0105355	0.0162845
1.45	0.0106942	0.0165148
1.46	0.0108554	0.0167484
1.47	0.0110191	0.0169854
1.48	0.0111853	0.0172258
1.49	0.0113542	0.0174697
1.5	0.0115258	0.017717
1.51	0.0117001	0.0179679
1.52	0.0118771	0.0182225
1.53	0.0120569	0.0184807
1.54	0.0122396	0.0187426
1.55	0.0124252	0.0190083
1.56	0.0126137	0.0192778
1.57	0.0128052	0.0195512
1.58	0.0129997	0.0198286
1.59	0.0131973	0.0201099
1.6	0.0133981	0.0203953
1.61	0.013602	0.0206849
1.62	0.0138092	0.0209786
1.63	0.0140197	0.0212766
1.64	0.0142336	0.0215789
1.65	0.0144508	0.0218856
1.66	0.0146716	0.0221967
1.67	0.0148958	0.0225123
1.68	0.0151237	0.0228325
1.69	0.0153552	0.0231573
1.7	0.0155904	0.0234868
1.71	0.0158294	0.0238212
1.72	0.0160722	0.0241604
1.73	0.0163189	0.0245045
1.74	0.0165696	0.0248536
1.75	0.0168244	0.0252077
1.76	0.0170832	0.0255671
1.77	0.0173462	0.0259316
1.78	0.0176134	0.0263015
1.79	0.017885	0.0266768
1.8	0.018161	0.0270575
1.81	0.0184414	0.0274438
1.82	0.0187264	0.0278357
1.83	0.0190159	0.0282333
1.84	0.0193102	0.0286367
1.85	0.0196093	0.029046
1.86	0.0199132	0.0294613
1.87	0.0202221	0.0298827
1.88	0.020536	0.0303102
1.89	0.0208551	0.030744
1.9	0.0211793	0.0311842
1.91	0.0215089	0.0316308
1.92	0.0218438	0.0320839
1.93	0.0221843	0.0325437
1.94	0.0225303	0.0330102
1.95	0.022882	0.0334836
1.96	0.0232395	0.0339639
1.97	0.0236028	0.0344513
1.98	0.0239722	0.0349458
1.99	0.0243476	0.0354476
2	0.0247292	0.0359568
2.01	0.0251172	0.0364735
2.02	0.0255115	0.0369978
2.03	0.0259124	0.0375298
2.04	0.02632	0.0380696
2.05	0.0267343	0.0386174
2.06	0.0271555	0.0391733
2.07	0.0275837	0.0397374
2.08	0.0280191	0.0403098
2.09	0.0284617	0.0408907
2.1	0.0289117	0.0414801
2.11	0.0293692	0.0420783
2.12	0.0298344	0.0426853
2.13	0.0303074	0.0433013
2.14	0.0307884	0.0439264
2.15	0.0312774	0.0445608
2.16	0.0317747	0.0452045
2.17	0.0322803	0.0458578
2.18	0.0327945	0.0465208
2.19	0.0333174	0.0471936
2.2	0.0338491	0.0478764
2.21	0.0343898	0.0485694
2.22	0.0349397	0.0492726
2.23	0.035499	0.0499863
2.24	0.0360677	0.0507105
2.25	0.0366462	0.0514456
2.26	0.0372345	0.0521915
2.27	0.0378329	0.0529486
2.28	0.0384415	0.0537169
2.29	0.0390605	0.0544966
2.3	0.0396902	0.0552879
2.31	0.0403307	0.0560911
2.32	0.0409821	0.0569061
2.33	0.0416449	0.0577334
2.34	0.042319	0.0585729
2.35	0.0430048	0.0594249
2.36	0.0437025	0.0602897
2.37	0.0444122	0.0611673
2.38	0.0451343	0.062058
2.39	0.045869	0.0629619
2.4	0.0466164	0.0638794
2.41	0.0473768	0.0648105
2.42	0.0481505	0.0657555
2.43	0.0489378	0.0667146
2.44	0.0497388	0.0676879
2.45	0.0505539	0.0686758
2.46	0.0513833	0.0696784
2.47	0.0522273	0.0706959
2.48	0.0530861	0.0717286
2.49	0.0539601	0.0727767
2.5	0.0548496	0.0738403
2.51	0.0557547	0.0749198
2.52	0.0566759	0.0760154
2.53	0.0576135	0.0771272
2.54	0.0585677	0.0782556
2.55	0.0595389	0.0794008
2.56	0.0605275	0.0805629
2.57	0.0615336	0.0817423
2.58	0.0625578	0.0829392
2.59	0.0636003	0.0841539
2.6	0.0646615	0.0853865
2.61	0.0657417	0.0866374
2.62	0.0668414	0.0879068
2.63	0.0679608	0.089195
2.64	0.0691005	0.0905021
2.65	0.0702607	0.0918286
2.66	0.0714419	0.0931746
2.67	0.0726445	0.0945403
2.68	0.0738689	0.0959262
2.69	0.0751155	0.0973324
2.7	0.0763848	0.0987592
2.71	0.0776772	0.100207
2.72	0.0789932	0.101676
2.73	0.0803331	0.103166
2.74	0.0816975	0.104678
2.75	0.0830869	0.106212
2.76	0.0845017	0.107768
2.77	0.0859424	0.109347
2.78	0.0874096	0.110948
2.79	0.0889037	0.112573
2.8	0.0904253	0.114221
2.81	0.0919749	0.115892
2.82	0.0935531	0.117588
2.83	0.0951603	0.119307
2.84	0.0967971	0.121051
2.85	0.0984642	0.12282
2.86	0.100162	0.124614
2.87	0.101891	0.126433
2.88	0.103653	0.128277
2.89	0.105446	0.130147
2.9	0.107273	0.132043
2.91	0.109134	0.133966
2.92	0.111029	0.135915
2.93	0.11296	0.13789
2.94	0.114926	0.139893
2.95	0.116929	0.141923
2.96	0.118968	0.14398
2.97	0.121046	0.146065
2.98	0.123161	0.148178
2.99	0.125316	0.150319
3	0.127511	0.152488
3.01	0.129746	0.154685
3.02	0.132023	0.156911
3.03	0.134341	0.159166
3.04	0.136702	0.16145
3.05	0.139107	0.163762
3.06	0.141556	0.166104
3.07	0.144049	0.168475
3.08	0.146588	0.170875
3.09	0.149174	0.173305
3.1	0.151806	0.175764
3.11	0.154486	0.178252
3.12	0.157215	0.18077
3.13	0.159993	0.183317
3.14	0.162821	0.185894
3.15	0.1657	0.1885
3.16	0.16863	0.191135
3.17	0.171612	0.1938
3.18	0.174647	0.196493
3.19	0.177736	0.199215
3.2	0.180878	0.201966
3.21	0.184075	0.204745
3.22	0.187327	0.207553
3.23	0.190636	0.210388
3.24	0.194001	0.21325
3.25	0.197422	0.21614
3.26	0.200902	0.219056
3.27	0.204439	0.221999
3.28	0.208034	0.224967
3.29	0.211689	0.227961
3.3	0.215402	0.230979
3.31	0.219175	0.234021
3.32	0.223007	0.237086
3.33	0.226899	0.240174
3.34	0.230851	0.243284
3.35	0.234863	0.246414
3.36	0.238934	0.249564
3.37	0.243065	0.252734
3.38	0.247255	0.255921
3.39	0.251505	0.259125
3.4	0.255813	0.262345
3.41	0.260179	0.26558
3.42	0.264602	0.268827
3.43	0.269082	0.272087
3.44	0.273618	0.275357
3.45	0.278208	0.278637
3.46	0.282852	0.281923
3.47	0.287548	0.285216
3.48	0.292295	0.288513
3.49	0.29709	0.291812
3.5	0.301933	0.295112
3.51	0.306821	0.298411
3.52	0.311751	0.301706
3.53	0.316722	0.304996
3.54	0.321731	0.308279
3.55	0.326774	0.311553
3.56	0.331849	0.314814
3.57	0.336953	0.318062
3.58	0.342082	0.321292
3.59	0.347233	0.324505
3.6	0.3524	0.327695
3.61	0.357581	0.330862
3.62	0.36277	0.334002
3.63	0.367962	0.337113
3.64	0.373154	0.340193
3.65	0.378339	0.343237
3.66	0.383511	0.346244
3.67	0.388666	0.349211
3.68	0.393798	0.352135
3.69	0.398898	0.355012
3.7	0.403963	0.357841
3.71	0.408984	0.360618
3.72	0.413955	0.36334
3.73	0.418868	0.366004
3.74	0.423717	0.368607
3.75	0.428493	0.371147
3.76	0.43319	0.373621
3.77	0.437799	0.376025
3.78	0.442313	0.378356
3.79	0.446723	0.380613
3.8	0.451022	0.382792
3.81	0.455202	0.38489
3.82	0.459255	0.386905
3.83	0.463172	0.388834
3.84	0.466946	0.390675
3.85	0.470569	0.392425
3.86	0.474034	0.394082
3.87	0.477332	0.395643
3.88	0.480457	0.397107
3.89	0.483402	0.398472
3.9	0.48616	0.399735
3.91	0.488724	0.400895
3.92	0.491089	0.40195
3.93	0.493249	0.402899
3.94	0.495199	0.40374
3.95	0.496934	0.404473
3.96	0.49845	0.405095
3.97	0.499743	0.405607
3.98	0.500809	0.406007
3.99	0.501647	0.406295
4	0.502254	0.40647
4.01	0.502629	0.406532
4.02	0.50277	0.406482
4.03	0.502678	0.406319
4.04	0.502352	0.406043
4.05	0.501795	0.405655
4.06	0.501006	0.405155
4.07	0.499988	0.404545
4.08	0.498745	0.403825
4.09	0.497278	0.402996
4.1	0.495593	0.402059
4.11	0.493692	0.401016
4.12	0.491581	0.399868
4.13	0.489266	0.398617
4.14	0.48675	0.397264
4.15	0.484042	0.395813
4.16	0.481146	0.394263
4.17	0.478071	0.392618
4.18	0.474822	0.390881
4.19	0.471406	0.389052
4.2	0.467833	0.387135
4.21	0.464108	0.385132
4.22	0.46024	0.383047
4.23	0.456237	0.38088
4.24	0.452107	0.378636
4.25	0.447857	0.376316
4.26	0.443497	0.373925
4.27	0.439032	0.371464
4.28	0.434473	0.368936
4.29	0.429826	0.366345
4.3	0.425099	0.363693
4.31	0.4203	0.360984
4.32	0.415437	0.358219
4.33	0.410516	0.355403
4.34	0.405545	0.352538
4.35	0.40053	0.349627
4.36	0.395479	0.346673
4.37	0.390398	0.343678
4.38	0.385294	0.340647
4.39	0.380171	0.33758
4.4	0.375036	0.334482
4.41	0.369895	0.331354
4.42	0.364753	0.3282
4.43	0.359614	0.325022
4.44	0.354484	0.321823
4.45	0.349367	0.318605
4.46	0.344268	0.315371
4.47	0.339189	0.312122
4.48	0.334136	0.308862
4.49	0.329112	0.305592
4.5	0.324119	0.302315
4.51	0.319161	0.299033
4.52	0.314241	0.295748
4.53	0.309362	0.292461
4.54	0.304525	0.289175
4.55	0.299734	0.285891
4.56	0.29499	0.282612
4.57	0.290295	0.279339
4.58	0.28565	0.276073
4.59	0.281058	0.272817
4.6	0.276519	0.269571
4.61	0.272035	0.266337
4.62	0.267607	0.263116
4.63	0.263236	0.25991
4.64	0.258922	0.256719
4.65	0.254666	0.253546
4.66	0.250469	0.250391
4.67	0.24633	0.247254
4.68	0.242252	0.244138
4.69	0.238233	0.241043
4.7	0.234274	0.237969
4.71	0.230375	0.234918
4.72	0.226536	0.231891
4.73	0.222756	0.228887
4.74	0.219037	0.225908
4.75	0.215376	0.222954
4.76	0.211775	0.220026
4.77	0.208233	0.217125
4.78	0.204749	0.21425
4.79	0.201323	0.211402
4.8	0.197955	0.208582
4.81	0.194644	0.20579
4.82	0.19139	0.203025
4.83	0.188191	0.20029
4.84	0.185048	0.197583
4.85	0.18196	0.194905
4.86	0.178926	0.192256
4.87	0.175946	0.189636
4.88	0.173018	0.187046
4.89	0.170143	0.184485
4.9	0.167319	0.181954
4.91	0.164546	0.179452
4.92	0.161824	0.176979
4.93	0.15915	0.174536
4.94	0.156525	0.172123
4.95	0.153948	0.169739
4.96	0.151418	0.167384
4.97	0.148935	0.165059
4.98	0.146498	0.162763
4.99	0.144105	0.160496
5	0.141757	0.158258
5.01	0.139452	0.156049
5.02	0.13719	0.153868
5.03	0.13497	0.151716
5.04	0.132792	0.149593
5.05	0.130654	0.147497
5.06	0.128556	0.145429
5.07	0.126498	0.14339
5.08	0.124478	0.141377
5.09	0.122496	0.139392
5.1	0.120551	0.137434
5.11	0.118643	0.135503
5.12	0.11677	0.133599
5.13	0.114933	0.131721
5.14	0.113131	0.129869
5.15	0.111363	0.128043
5.16	0.109627	0.126243
5.17	0.107925	0.124468
5.18	0.106255	0.122718
5.19	0.104616	0.120992
5.2	0.103009	0.119292
5.21	0.101431	0.117616
5.22	0.0998838	0.115963
5.23	0.0983656	0.114335
5.24	0.096876	0.11273
5.25	0.0954147	0.111148
5.26	0.093981	0.109589
5.27	0.0925744	0.108053
5.28	0.0911945	0.106539
5.29	0.0898406	0.105047
5.3	0.0885124	0.103577
5.31	0.0872093	0.102129
5.32	0.0859309	0.100702
5.33	0.0846766	0.0992956
5.34	0.0834461	0.0979103
5.35	0.0822389	0.0965455
5.36	0.0810546	0.0952009
5.37	0.0798926	0.0938763
5.38	0.0787527	0.0925714
5.39	0.0776343	0.0912859
5.4	0.0765371	0.0900195
5.41	0.0754607	0.0887721
5.42	0.0744046	0.0875433
5.43	0.0733686	0.086333
5.44	0.0723521	0.0851408
5.45	0.071355	0.0839665
5.46	0.0703767	0.0828098
5.47	0.0694169	0.0816706
5.48	0.0684754	0.0805486
5.49	0.0675517	0.0794435
5.5	0.0666455	0.0783551
5.51	0.0657565	0.0772831
5.52	0.0648843	0.0762274
5.53	0.0640288	0.0751878
5.54	0.0631894	0.0741638
5.55	0.0623661	0.0731555
5.56	0.0615583	0.0721625
5.57	0.060766	0.0711846
5.58	0.0599887	0.0702216
5.59	0.0592262	0.0692733
5.6	0.0584783	0.0683394
5.61	0.0577446	0.0674199
5.62	0.0570249	0.0665144
5.63	0.0563189	0.0656228
5.64	0.0556265	0.0647449
5.65	0.0549473	0.0638804
5.66	0.0542811	0.0630292
5.67	0.0536277	0.0621911
5.68	0.0529868	0.0613658
5.69	0.0523582	0.0605533
5.7	0.0517417	0.0597534
5.71	0.0511371	0.0589657
5.72	0.0505442	0.0581903
5.73	0.0499627	0.0574268
5.74	0.0493924	0.0566751
5.75	0.0488332	0.0559351
5.76	0.0482849	0.0552066
5.77	0.0477472	0.0544893
5.78	0.04722	0.0537833
5.79	0.046703	0.0530882
5.8	0.0461962	0.0524039
5.81	0.0456993	0.0517303
5.82	0.0452121	0.0510673
5.83	0.0447345	0.0504146
5.84	0.0442663	0.0497721
5.85	0.0438074	0.0491396
5.86	0.0433575	0.0485171
5.87	0.0429166	0.0479044
5.88	0.0424844	0.0473013
5.89	0.0420609	0.0467078
5.9	0.0416458	0.0461235
5.91	0.041239	0.0455486
5.92	0.0408405	0.0449827
5.93	0.04045	0.0444257
5.94	0.0400673	0.0438777
5.95	0.0396925	0.0433383
5.96	0.0393253	0.0428075
5.97	0.0389656	0.0422852
5.98	0.0386132	0.0417712
5.99	0.0382682	0.0412654
6	0.0379302	0.0407678
6.01	0.0375993	0.0402781
6.02	0.0372752	0.0397964
6.03	0.036958	0.0393224
6.04	0.0366474	0.038856
6.05	0.0363433	0.0383972
6.06	0.0360457	0.0379459
6.07	0.0357545	0.0375019
6.08	0.0354694	0.0370651
6.09	0.0351905	0.0366355
6.1	0.0349176	0.0362129
6.11	0.0346507	0.0357972
6.12	0.0343896	0.0353884
6.13	0.0341342	0.0349863
6.14	0.0338844	0.0345909
6.15	0.0336402	0.0342021
6.16	0.0334015	0.0338197
6.17	0.0331681	0.0334437
6.18	0.03294	0.033074
6.19	0.0327171	0.0327105
6.2	0.0324993	0.0323531
6.21	0.0322866	0.0320017
6.22	0.0320787	0.0316563
6.23	0.0318758	0.0313168
6.24	0.0316776	0.0309831
6.25	0.0314842	0.0306551
6.26	0.0312954	0.0303328
6.27	0.0311112	0.030016
6.28	0.0309314	0.0297047
6.29	0.0307561	0.0293988
6.3	0.0305851	0.0290982
6.31	0.0304184	0.028803
6.32	0.0302559	0.0285129
6.33	0.0300976	0.028228
6.34	0.0299433	0.0279481
6.35	0.029793	0.0276732
6.36	0.0296467	0.0274033
6.37	0.0295043	0.0271382
6.38	0.0293658	0.026878
6.39	0.029231	0.0266225
6.4	0.0290999	0.0263717
6.41	0.0289724	0.0261255
6.42	0.0288486	0.0258838
6.43	0.0287283	0.0256467
6.44	0.0286114	0.025414
6.45	0.0284981	0.0251857
6.46	0.028388	0.0249618
6.47	0.0282814	0.0247421
6.48	0.0281779	0.0245266
6.49	0.0280777	0.0243154
6.5	0.0279807	0.0241082
6.51	0.0278868	0.0239051
6.52	0.027796	0.0237061
6.53	0.0277082	0.023511
6.54	0.0276234	0.0233198
6.55	0.0275416	0.0231325
6.56	0.0274626	0.022949
6.57	0.0273864	0.0227693
6.58	0.0273131	0.0225934
6.59	0.0272426	0.0224211
6.6	0.0271747	0.0222525
6.61	0.0271095	0.0220875
6.62	0.027047	0.021926
6.63	0.0269871	0.0217681
6.64	0.0269297	0.0216136
6.65	0.0268748	0.0214626
6.66	0.0268224	0.021315
6.67	0.0267725	0.0211707
6.68	0.026725	0.0210298
6.69	0.0266798	0.0208921
6.7	0.0266369	0.0207577
6.71	0.0265964	0.0206264
6.72	0.0265581	0.0204984
6.73	0.0265221	0.0203735
6.74	0.0264882	0.0202516
6.75	0.0264565	0.0201329
6.76	0.0264269	0.0200172
6.77	0.0263994	0.0199044
6.78	0.026374	0.0197947
6.79	0.0263506	0.0196878
6.8	0.0263292	0.0195839
6.81	0.0263097	0.0194829
6.82	0.0262922	0.0193846
6.83	0.0262766	0.0192892
6.84	0.0262629	0.0191966
6.85	0.026251	0.0191068
6.86	0.026241	0.0190196
6.87	0.0262327	0.0189352
6.88	0.0262263	0.0188534
6.89	0.0262215	0.0187742
6.9	0.0262185	0.0186977
6.91	0.0262171	0.0186238
6.92	0.0262174	0.0185524
6.93	0.0262193	0.0184835
6.94	0.0262229	0.0184172
6.95	0.026228	0.0183534
6.96	0.0262346	0.018292
6.97	0.0262428	0.0182331
6.98	0.0262525	0.0181766
6.99	0.0262637	0.0181224
7	0.0262763	0.0180707
7.01	0.0262904	0.0180213
7.02	0.0263059	0.0179742
7.03	0.0263228	0.0179294
7.04	0.026341	0.0178869
7.05	0.0263606	0.0178467
7.06	0.0263815	0.0178088
7.07	0.0264037	0.017773
7.08	0.0264272	0.0177395
7.09	0.026452	0.0177081
7.1	0.0264779	0.0176789
7.11	0.0265051	0.0176519
7.12	0.0265335	0.017627
7.13	0.0265631	0.0176042
7.14	0.0265938	0.0175835
7.15	0.0266256	0.0175649
7.16	0.0266586	0.0175483
7.17	0.0266926	0.0175338
7.18	0.0267278	0.0175214
7.19	0.026764	0.0175109
7.2	0.0268012	0.0175024
7.21	0.0268394	0.0174959
7.22	0.0268787	0.0174914
7.23	0.0269189	0.0174888
7.24	0.0269601	0.0174882
7.25	0.0270022	0.0174895
7.26	0.0270453	0.0174927
7.27	0.0270893	0.0174978
7.28	0.0271342	0.0175048
7.29	0.0271799	0.0175136
7.3	0.0272265	0.0175243
7.31	0.027274	0.0175368
7.32	0.0273222	0.0175512
7.33	0.0273713	0.0175673
7.34	0.0274212	0.0175853
7.35	0.0274718	0.0176051
7.36	0.0275233	0.0176266
7.37	0.0275754	0.0176499
7.38	0.0276283	0.017675
7.39	0.0276819	0.0177018
7.4	0.0277362	0.0177303
7.41	0.0277911	0.0177606
7.42	0.0278468	0.0177926
7.43	0.0279031	0.0178262
7.44	0.02796	0.0178616
7.45	0.0280175	0.0178986
7.46	0.0280757	0.0179373
7.47	0.0281344	0.0179777
7.48	0.0281937	0.0180197
7.49	0.0282536	0.0180634
7.5	0.028314	0.0181087
7.51	0.0283749	0.0181556
7.52	0.0284364	0.0182041
7.53	0.0284984	0.0182542
7.54	0.0285608	0.0183059
7.55	0.0286238	0.0183592
7.56	0.0286871	0.0184141
7.57	0.028751	0.0184705
7.58	0.0288152	0.0185285
7.59	0.0288799	0.0185881
7.6	0.028945	0.0186491
7.61	0.0290105	0.0187118
7.62	0.0290764	0.0187759
7.63	0.0291426	0.0188416
7.64	0.0292092	0.0189087
7.65	0.0292761	0.0189774
7.66	0.0293434	0.0190476
7.67	0.0294109	0.0191192
7.68	0.0294788	0.0191923
7.69	0.0295469	0.0192669
7.7	0.0296154	0.019343
7.71	0.0296841	0.0194205
7.72	0.029753	0.0194995
7.73	0.0298222	0.0195799
7.74	0.0298915	0.0196617
7.75	0.0299611	0.019745
7.76	0.0300309	0.0198297
7.77	0.0301009	0.0199158
7.78	0.0301711	0.0200033
7.79	0.0302414	0.0200922
7.8	0.0303119	0.0201825
7.81	0.0303825	0.0202742
7.82	0.0304532	0.0203673
7.83	0.0305241	0.0204617
7.84	0.030595	0.0205575
7.85	0.0306661	0.0206547
7.86	0.0307372	0.0207532
7.87	0.0308084	0.020853
7.88	0.0308796	0.0209542
7.89	0.0309509	0.0210568
7.9	0.0310222	0.0211606
7.91	0.0310935	0.0212658
7.92	0.0311649	0.0213722
7.93	0.0312362	0.02148
7.94	0.0313075	0.0215891
7.95	0.0313788	0.0216994
7.96	0.0314501	0.0218111
7.97	0.0315213	0.021924
7.98	0.0315924	0.0220382
7.99	0.0316635	0.0221536
8	0.0317345	0.0222703
8.01	0.0318054	0.0223883
8.02	0.0318762	0.0225075
8.03	0.0319468	0.0226279
8.04	0.0320174	0.0227495
8.05	0.0320878	0.0228724
8.06	0.0321581	0.0229965
8.07	0.0322282	0.0231217
8.08	0.0322981	0.0232482
8.09	0.0323679	0.0233759
8.1	0.0324374	0.0235047
8.11	0.0325068	0.0236347
8.12	0.0325759	0.0237659
8.13	0.0326449	0.0238982
8.14	0.0327136	0.0240317
8.15	0.032782	0.0241663
8.16	0.0328502	0.024302
8.17	0.0329182	0.0244389
8.18	0.0329859	0.0245769
8.19	0.0330532	0.024716
8.2	0.0331203	0.0248561
8.21	0.0331871	0.0249974
8.22	0.0332536	0.0251398
8.23	0.0333197	0.0252832
8.24	0.0333856	0.0254276
8.25	0.033451	0.0255732
8.26	0.0335162	0.0257197
8.27	0.0335809	0.0258673
8.28	0.0336453	0.0260159
8.29	0.0337093	0.0261656
8.3	0.033773	0.0263162
8.31	0.0338362	0.0264678
8.32	0.033899	0.0266204
8.33	0.0339614	0.0267739
8.34	0.0340233	0.0269284
8.35	0.0340849	0.0270839
8.36	0.0341459	0.0272403
8.37	0.0342066	0.0273976
8.38	0.0342667	0.0275558
8.39	0.0343264	0.027715
8.4	0.0343856	0.027875
8.41	0.0344444	0.0280358
8.42	0.0345026	0.0281976
8.43	0.0345603	0.0283602
8.44	0.0346175	0.0285236
8.45	0.0346742	0.0286878
8.46	0.0347303	0.0288529
8.47	0.0347859	0.0290187
8.48	0.034841	0.0291854
8.49	0.0348954	0.0293528
8.5	0.0349494	0.0295209
8.51	0.0350027	0.0296898
8.52	0.0350555	0.0298594
8.53	0.0351077	0.0300297
8.54	0.0351593	0.0302007
8.55	0.0352102	0.0303724
8.56	0.0352606	0.0305447
8.57	0.0353104	0.0307177
8.58	0.0353595	0.0308913
8.59	0.035408	0.0310655
8.6	0.0354558	0.0312404
8.61	0.035503	0.0314157
8.62	0.0355495	0.0315917
8.63	0.0355954	0.0317682
8.64	0.0356406	0.0319452
8.65	0.0356851	0.0321227
8.66	0.035729	0.0323007
8.67	0.0357721	0.0324792
8.68	0.0358146	0.0326581
8.69	0.0358563	0.0328374
8.7	0.0358974	0.0330172
8.71	0.0359377	0.0331973
8.72	0.0359773	0.0333778
8.73	0.0360162	0.0335586
8.74	0.0360543	0.0337398
8.75	0.0360917	0.0339213
8.76	0.0361284	0.034103
8.77	0.0361642	0.0342851
8.78	0.0361994	0.0344673
8.79	0.0362338	0.0346498
8.8	0.0362674	0.0348325
8.81	0.0363002	0.0350153
8.82	0.0363322	0.0351983
8.83	0.0363635	0.0353814
8.84	0.036394	0.0355646
8.85	0.0364237	0.0357479
8.86	0.0364526	0.0359312
8.87	0.0364806	0.0361146
8.88	0.0365079	0.036298
8.89	0.0365344	0.0364813
8.9	0.03656	0.0366646
8.91	0.0365848	0.0368478
8.92	0.0366088	0.0370309
8.93	0.036632	0.0372139
8.94	0.0366543	0.0373968
8.95	0.0366758	0.0375794
8.96	0.0366964	0.0377619
8.97	0.0367162	0.0379441
8.98	0.0367352	0.038126
8.99	0.0367533	0.0383076
9	0.0367705	0.038489
9.01	0.0367869	0.03867
9.02	0.0368024	0.0388506
9.03	0.0368171	0.0390307
9.04	0.0368309	0.0392105
9.05	0.0368438	0.0393898
9.06	0.0368558	0.0395686
9.07	0.036867	0.0397469
9.08	0.0368773	0.0399246
9.09	0.0368867	0.0401017
9.1	0.0368952	0.0402782
9.11	0.0369029	0.0404541
9.12	0.0369096	0.0406293
9.13	0.0369155	0.0408038
9.14	0.0369205	0.0409775
9.15	0.0369245	0.0411505
9.16	0.0369277	0.0413227
9.17	0.03693	0.041494
9.18	0.0369314	0.0416645
9.19	0.0369319	0.041834
9.2	0.0369315	0.0420027
9.21	0.0369302	0.0421703
9.22	0.0369281	0.042337
9.23	0.036925	0.0425027
9.24	0.036921	0.0426673
9.25	0.0369161	0.0428308
9.26	0.0369103	0.0429932
9.27	0.0369036	0.0431544
9.28	0.036896	0.0433144
9.29	0.0368875	0.0434733
9.3	0.036878	0.0436308
9.31	0.0368677	0.0437871
9.32	0.0368565	0.0439421
9.33	0.0368444	0.0440957
9.34	0.0368314	0.0442479
9.35	0.0368175	0.0443987
9.36	0.0368027	0.044548
9.37	0.036787	0.0446959
9.38	0.0367704	0.0448423
9.39	0.0367529	0.0449871
9.4	0.0367345	0.0451303
9.41	0.0367152	0.045272
9.42	0.036695	0.0454119
9.43	0.0366739	0.0455502
9.44	0.0366519	0.0456868
9.45	0.0366291	0.0458217
9.46	0.0366054	0.0459548
9.47	0.0365807	0.0460861
9.48	0.0365553	0.0462156
9.49	0.0365289	0.0463432
9.5	0.0365016	0.0464689
9.51	0.0364735	0.0465927
9.52	0.0364445	0.0467146
9.53	0.0364146	0.0468345
9.54	0.0363839	0.0469524
9.55	0.0363523	0.0470682
9.56	0.0363198	0.047182
9.57	0.0362865	0.0472937
9.58	0.0362523	0.0474032
9.59	0.0362173	0.0475106
9.6	0.0361814	0.0476159
9.61	0.0361447	0.0477189
9.62	0.0361072	0.0478197
9.63	0.0360688	0.0479183
9.64	0.0360295	0.0480146
9.65	0.0359895	0.0481086
9.66	0.0359486	0.0482002
9.67	0.0359069	0.0482895
9.68	0.0358644	0.0483765
9.69	0.035821	0.048461
9.7	0.0357769	0.0485431
9.71	0.0357319	0.0486228
9.72	0.0356861	0.0487
9.73	0.0356396	0.0487748
9.74	0.0355922	0.048847
9.75	0.0355441	0.0489167
9.76	0.0354952	0.0489839
9.77	0.0354455	0.0490485
9.78	0.035395	0.0491105
9.79	0.0353437	0.04917
9.8	0.0352917	0.0492268
9.81	0.035239	0.0492811
9.82	0.0351854	0.0493326
9.83	0.0351311	0.0493816
9.84	0.0350761	0.0494278
9.85	0.0350204	0.0494714
9.86	0.0349639	0.0495123
9.87	0.0349067	0.0495504
9.88	0.0348487	0.0495859
9.89	0.0347901	0.0496186
9.9	0.0347307	0.0496486
9.91	0.0346706	0.0496759
9.92	0.0346098	0.0497004
9.93	0.0345483	0.0497221
9.94	0.0344862	0.0497411
9.95	0.0344233	0.0497573
9.96	0.0343598	0.0497707
9.97	0.0342956	0.0497814
[truncated: 503 more rows]

## Sheet: Figure 3b
Conditional (I= 0.7 M) affinity spectra			pH= 7.56	pH= 8.08
log k'H	p(log k'H) Deep	p(log k'H) Surface	Deep Occupied	Surface Occupied
-10	8.84203e-08	3.31902e-09	2.4353e-25	2.76064e-27
-9.99	8.90721e-08	3.36325e-09	2.51039e-25	2.86259e-27
-9.98	8.97289e-08	3.40807e-09	2.58781e-25	2.9683e-27
-9.97	9.03904e-08	3.45349e-09	2.66761e-25	3.07793e-27
-9.96	9.10569e-08	3.49953e-09	2.74988e-25	3.19161e-27
-9.95	9.17284e-08	3.54618e-09	2.83468e-25	3.30949e-27
-9.94	9.24048e-08	3.59346e-09	2.9221e-25	3.43173e-27
-9.93	9.30862e-08	3.64137e-09	3.01221e-25	3.55849e-27
-9.92	9.37727e-08	3.68993e-09	3.10511e-25	3.68993e-27
-9.91	9.44643e-08	3.73914e-09	3.20087e-25	3.82624e-27
-9.9	9.51611e-08	3.78901e-09	3.29959e-25	3.96758e-27
-9.89	9.5863e-08	3.83955e-09	3.40135e-25	4.11416e-27
-9.88	9.65701e-08	3.89077e-09	3.50625e-25	4.26615e-27
-9.87	9.72825e-08	3.94268e-09	3.61439e-25	4.42376e-27
-9.86	9.80002e-08	3.99529e-09	3.72586e-25	4.5872e-27
-9.85	9.87232e-08	4.0486e-09	3.84078e-25	4.75669e-27
-9.84	9.94515e-08	4.10263e-09	3.95924e-25	4.93245e-27
-9.83	1.00185e-07	4.15739e-09	4.08135e-25	5.1147e-27
-9.82	1.00925e-07	4.21288e-09	4.20724e-25	5.3037e-27
-9.81	1.01669e-07	4.26911e-09	4.337e-25	5.49968e-27
-9.8	1.0242e-07	4.32611e-09	4.47078e-25	5.70292e-27
-9.79	1.03175e-07	4.38387e-09	4.60868e-25	5.91367e-27
-9.78	1.03937e-07	4.4424e-09	4.75083e-25	6.13222e-27
-9.77	1.04704e-07	4.50173e-09	4.89737e-25	6.35886e-27
-9.76	1.05477e-07	4.56185e-09	5.04844e-25	6.59387e-27
-9.75	1.06255e-07	4.62278e-09	5.20416e-25	6.83759e-27
-9.74	1.0704e-07	4.68452e-09	5.3647e-25	7.09031e-27
-9.73	1.0783e-07	4.7471e-09	5.53018e-25	7.35239e-27
-9.72	1.08626e-07	4.81052e-09	5.70078e-25	7.62417e-27
-9.71	1.09428e-07	4.8748e-09	5.87663e-25	7.906e-27
-9.7	1.10236e-07	4.93994e-09	6.05792e-25	8.19825e-27
-9.69	1.1105e-07	5.00595e-09	6.2448e-25	8.50133e-27
-9.68	1.1187e-07	5.07285e-09	6.43745e-25	8.81561e-27
-9.67	1.12696e-07	5.14066e-09	6.63604e-25	9.14153e-27
-9.66	1.13529e-07	5.20937e-09	6.84077e-25	9.4795e-27
-9.65	1.14367e-07	5.27901e-09	7.05181e-25	9.82998e-27
-9.64	1.15212e-07	5.34959e-09	7.26937e-25	1.01934e-26
-9.63	1.16063e-07	5.42112e-09	7.49364e-25	1.05703e-26
-9.62	1.1692e-07	5.49361e-09	7.72484e-25	1.09612e-26
-9.61	1.17784e-07	5.56707e-09	7.96317e-25	1.13665e-26
-9.6	1.18654e-07	5.64153e-09	8.20886e-25	1.17868e-26
-9.59	1.19531e-07	5.71698e-09	8.46213e-25	1.22227e-26
-9.58	1.20414e-07	5.79346e-09	8.72322e-25	1.26747e-26
-9.57	1.21304e-07	5.87096e-09	8.99237e-25	1.31434e-26
-9.56	1.222e-07	5.94951e-09	9.26983e-25	1.36295e-26
-9.55	1.23103e-07	6.02911e-09	9.55586e-25	1.41336e-26
-9.54	1.24013e-07	6.10978e-09	9.85071e-25	1.46564e-26
-9.53	1.2493e-07	6.19155e-09	1.01547e-24	1.51984e-26
-9.52	1.25853e-07	6.27441e-09	1.0468e-24	1.57606e-26
-9.51	1.26784e-07	6.35839e-09	1.0791e-24	1.63436e-26
-9.5	1.27721e-07	6.4435e-09	1.1124e-24	1.69481e-26
-9.49	1.28665e-07	6.52976e-09	1.14673e-24	1.75751e-26
-9.48	1.29616e-07	6.61717e-09	1.18212e-24	1.82252e-26
-9.47	1.30575e-07	6.70577e-09	1.2186e-24	1.88994e-26
-9.46	1.3154e-07	6.79556e-09	1.2562e-24	1.95986e-26
-9.45	1.32513e-07	6.88656e-09	1.29497e-24	2.03237e-26
-9.44	1.33493e-07	6.97879e-09	1.33493e-24	2.10756e-26
-9.43	1.34481e-07	7.07226e-09	1.37613e-24	2.18554e-26
-9.42	1.35475e-07	7.16698e-09	1.4186e-24	2.2664e-26
-9.41	1.36478e-07	7.26299e-09	1.46238e-24	2.35026e-26
-9.4	1.37487e-07	7.36029e-09	1.50752e-24	2.43722e-26
-9.39	1.38504e-07	7.4589e-09	1.55405e-24	2.5274e-26
-9.38	1.39529e-07	7.55884e-09	1.60201e-24	2.62093e-26
-9.37	1.40562e-07	7.66012e-09	1.65146e-24	2.71791e-26
-9.36	1.41602e-07	7.76278e-09	1.70243e-24	2.81849e-26
-9.35	1.4265e-07	7.86681e-09	1.75498e-24	2.9228e-26
-9.34	1.43706e-07	7.97225e-09	1.80915e-24	3.03097e-26
-9.33	1.44769e-07	8.07911e-09	1.86499e-24	3.14314e-26
-9.32	1.45841e-07	8.18741e-09	1.92256e-24	3.25947e-26
-9.31	1.46921e-07	8.29718e-09	1.9819e-24	3.38011e-26
-9.3	1.48008e-07	8.40842e-09	2.04308e-24	3.50521e-26
-9.29	1.49104e-07	8.52116e-09	2.10615e-24	3.63495e-26
-9.28	1.50208e-07	8.63542e-09	2.17117e-24	3.7695e-26
-9.27	1.5132e-07	8.75123e-09	2.23819e-24	3.90903e-26
-9.26	1.52441e-07	8.8686e-09	2.30729e-24	4.05373e-26
-9.25	1.5357e-07	8.98755e-09	2.37852e-24	4.20379e-26
-9.24	1.54708e-07	9.1081e-09	2.45195e-24	4.35941e-26
-9.23	1.55854e-07	9.23028e-09	2.52765e-24	4.5208e-26
-9.22	1.57008e-07	9.35411e-09	2.60569e-24	4.68816e-26
-9.21	1.58171e-07	9.47961e-09	2.68614e-24	4.86173e-26
-9.2	1.59343e-07	9.6068e-09	2.76907e-24	5.04172e-26
-9.19	1.60524e-07	9.73571e-09	2.85457e-24	5.22839e-26
-9.18	1.61714e-07	9.86636e-09	2.94271e-24	5.42197e-26
-9.17	1.62912e-07	9.99878e-09	3.03357e-24	5.62272e-26
-9.16	1.6412e-07	1.0133e-08	3.12724e-24	5.83092e-26
-9.15	1.65336e-07	1.0269e-08	3.2238e-24	6.04683e-26
-9.14	1.66562e-07	1.04068e-08	3.32335e-24	6.27074e-26
-9.13	1.67797e-07	1.05465e-08	3.42597e-24	6.50295e-26
-9.12	1.69041e-07	1.06881e-08	3.53177e-24	6.74376e-26
-9.11	1.70294e-07	1.08316e-08	3.64083e-24	6.9935e-26
-9.1	1.71557e-07	1.09771e-08	3.75326e-24	7.25249e-26
-9.09	1.7283e-07	1.11245e-08	3.86917e-24	7.52108e-26
-9.08	1.74112e-07	1.12739e-08	3.98866e-24	7.79963e-26
-9.07	1.75403e-07	1.14253e-08	4.11185e-24	8.0885e-26
-9.06	1.76704e-07	1.15788e-08	4.23884e-24	8.38807e-26
-9.05	1.78015e-07	1.17343e-08	4.36976e-24	8.69875e-26
-9.04	1.79336e-07	1.18919e-08	4.50472e-24	9.02095e-26
-9.03	1.80667e-07	1.20517e-08	4.64385e-24	9.35509e-26
-9.02	1.82008e-07	1.22136e-08	4.78729e-24	9.70161e-26
-9.01	1.83359e-07	1.23777e-08	4.93516e-24	1.0061e-25
-9	1.8472e-07	1.2544e-08	5.0876e-24	1.04337e-25
-8.99	1.86091e-07	1.27126e-08	5.24475e-24	1.08202e-25
-8.98	1.87472e-07	1.28835e-08	5.40676e-24	1.1221e-25
-8.97	1.88864e-07	1.30566e-08	5.57378e-24	1.16367e-25
-8.96	1.90267e-07	1.32321e-08	5.74596e-24	1.20678e-25
-8.95	1.9168e-07	1.341e-08	5.92347e-24	1.25149e-25
-8.94	1.93103e-07	1.35902e-08	6.10646e-24	1.29786e-25
-8.93	1.94538e-07	1.37729e-08	6.29511e-24	1.34594e-25
-8.92	1.95983e-07	1.39581e-08	6.4896e-24	1.39581e-25
-8.91	1.97439e-07	1.41458e-08	6.6901e-24	1.44753e-25
-8.9	1.98906e-07	1.4336e-08	6.8968e-24	1.50116e-25
-8.89	2.00384e-07	1.45288e-08	7.10989e-24	1.55679e-25
-8.88	2.01873e-07	1.47242e-08	7.32956e-24	1.61447e-25
-8.87	2.03373e-07	1.49222e-08	7.55604e-24	1.6743e-25
-8.86	2.04885e-07	1.51229e-08	7.78951e-24	1.73634e-25
-8.85	2.06408e-07	1.53263e-08	8.03021e-24	1.80069e-25
-8.84	2.07943e-07	1.55325e-08	8.27835e-24	1.86742e-25
-8.83	2.09489e-07	1.57415e-08	8.53417e-24	1.93662e-25
-8.82	2.11047e-07	1.59533e-08	8.79789e-24	2.0084e-25
-8.81	2.12616e-07	1.61679e-08	9.06978e-24	2.08283e-25
-8.8	2.14198e-07	1.63855e-08	9.35007e-24	2.16002e-25
-8.79	2.15791e-07	1.6606e-08	9.63904e-24	2.24008e-25
-8.78	2.17397e-07	1.68294e-08	9.93694e-24	2.32311e-25
-8.77	2.19014e-07	1.70559e-08	1.02441e-23	2.40921e-25
-8.76	2.20644e-07	1.72855e-08	1.05607e-23	2.49851e-25
-8.75	2.22286e-07	1.75181e-08	1.08871e-23	2.59112e-25
-8.74	2.2394e-07	1.7754e-08	1.12236e-23	2.68717e-25
-8.73	2.25607e-07	1.7993e-08	1.15705e-23	2.78678e-25
-8.72	2.27287e-07	1.82352e-08	1.19282e-23	2.89008e-25
-8.71	2.28979e-07	1.84807e-08	1.22969e-23	2.99722e-25
-8.7	2.30685e-07	1.87295e-08	1.26771e-23	3.10833e-25
-8.69	2.32403e-07	1.89817e-08	1.3069e-23	3.22356e-25
-8.68	2.34134e-07	1.92374e-08	1.3473e-23	3.34307e-25
-8.67	2.35878e-07	1.94964e-08	1.38895e-23	3.46701e-25
-8.66	2.37635e-07	1.9759e-08	1.43189e-23	3.59555e-25
-8.65	2.39406e-07	2.00251e-08	1.47616e-23	3.72885e-25
-8.64	2.4119e-07	2.02949e-08	1.5218e-23	3.86711e-25
-8.63	2.42987e-07	2.05682e-08	1.56886e-23	4.01049e-25
-8.62	2.44798e-07	2.08453e-08	1.61737e-23	4.15919e-25
-8.61	2.46623e-07	2.11261e-08	1.66738e-23	4.31341e-25
-8.6	2.48462e-07	2.14108e-08	1.71894e-23	4.47335e-25
-8.59	2.50315e-07	2.16993e-08	1.77209e-23	4.63922e-25
-8.58	2.52182e-07	2.19917e-08	1.82689e-23	4.81125e-25
-8.57	2.54062e-07	2.2288e-08	1.88339e-23	4.98966e-25
-8.56	2.55958e-07	2.25884e-08	1.94164e-23	5.17469e-25
-8.55	2.57867e-07	2.28928e-08	2.00169e-23	5.36659e-25
-8.54	2.59791e-07	2.32013e-08	2.0636e-23	5.56561e-25
-8.53	2.6173e-07	2.3514e-08	2.12742e-23	5.77201e-25
-8.52	2.63684e-07	2.3831e-08	2.19322e-23	5.98608e-25
-8.51	2.65652e-07	2.41523e-08	2.26106e-23	6.20809e-25
-8.5	2.67635e-07	2.44779e-08	2.331e-23	6.43833e-25
-8.49	2.69633e-07	2.48079e-08	2.40311e-23	6.67712e-25
-8.48	2.71647e-07	2.51423e-08	2.47745e-23	6.92478e-25
-8.47	2.73676e-07	2.54813e-08	2.55409e-23	7.18162e-25
-8.46	2.7572e-07	2.58249e-08	2.63311e-23	7.448e-25
-8.45	2.7778e-07	2.61732e-08	2.71457e-23	7.72426e-25
-8.44	2.79855e-07	2.65262e-08	2.79855e-23	8.01077e-25
-8.43	2.81947e-07	2.68839e-08	2.88514e-23	8.30792e-25
-8.42	2.84054e-07	2.72465e-08	2.97441e-23	8.6161e-25
-8.41	2.86177e-07	2.7614e-08	3.06645e-23	8.93572e-25
-8.4	2.88317e-07	2.79865e-08	3.16133e-23	9.2672e-25
-8.39	2.90473e-07	2.8364e-08	3.25916e-23	9.61099e-25
-8.38	2.92645e-07	2.87467e-08	3.36002e-23	9.96753e-25
-8.37	2.94834e-07	2.91345e-08	3.464e-23	1.03373e-24
-8.36	2.9704e-07	2.95276e-08	3.5712e-23	1.07208e-24
-8.35	2.99262e-07	2.9926e-08	3.68173e-23	1.11186e-24
-8.34	3.01501e-07	3.03298e-08	3.79568e-23	1.15311e-24
-8.33	3.03758e-07	3.07391e-08	3.91316e-23	1.19589e-24
-8.32	3.06031e-07	3.11539e-08	4.03428e-23	1.24026e-24
-8.31	3.08323e-07	3.15744e-08	4.15916e-23	1.28628e-24
-8.3	3.10631e-07	3.20005e-08	4.2879e-23	1.334e-24
-8.29	3.12957e-07	3.24325e-08	4.42064e-23	1.3835e-24
-8.28	3.15301e-07	3.28702e-08	4.55749e-23	1.43484e-24
-8.27	3.17663e-07	3.33139e-08	4.69859e-23	1.48808e-24
-8.26	3.20043e-07	3.37637e-08	4.84405e-23	1.5433e-24
-8.25	3.22442e-07	3.42195e-08	4.99403e-23	1.60057e-24
-8.24	3.24858e-07	3.46815e-08	5.14866e-23	1.65996e-24
-8.23	3.27294e-07	3.51498e-08	5.30808e-23	1.72156e-24
-8.22	3.29747e-07	3.56244e-08	5.47244e-23	1.78545e-24
-8.21	3.3222e-07	3.61054e-08	5.64191e-23	1.85171e-24
-8.2	3.34712e-07	3.6593e-08	5.81662e-23	1.92043e-24
-8.19	3.37222e-07	3.70872e-08	5.99676e-23	1.9917e-24
-8.18	3.39752e-07	3.7588e-08	6.18248e-23	2.06562e-24
-8.17	3.42302e-07	3.80957e-08	6.37396e-23	2.14228e-24
-8.16	3.44871e-07	3.86103e-08	6.57138e-23	2.22179e-24
-8.15	3.47459e-07	3.91318e-08	6.77492e-23	2.30425e-24
-8.14	3.50068e-07	3.96604e-08	6.98477e-23	2.38978e-24
-8.13	3.52697e-07	4.01962e-08	7.20114e-23	2.47848e-24
-8.12	3.55345e-07	4.07392e-08	7.42422e-23	2.57047e-24
-8.11	3.58015e-07	4.12896e-08	7.65422e-23	2.66588e-24
-8.1	3.60704e-07	4.18475e-08	7.89135e-23	2.76484e-24
-8.09	3.63415e-07	4.24129e-08	8.13585e-23	2.86747e-24
-8.08	3.66146e-07	4.2986e-08	8.38793e-23	2.97391e-24
-8.07	3.68899e-07	4.35669e-08	8.64783e-23	3.0843e-24
-8.06	3.71672e-07	4.41557e-08	8.91579e-23	3.1988e-24
-8.05	3.74467e-07	4.47524e-08	9.19208e-23	3.31754e-24
-8.04	3.77284e-07	4.53573e-08	9.47694e-23	3.4407e-24
-8.03	3.80122e-07	4.59703e-08	9.77063e-23	3.56843e-24
-8.02	3.82982e-07	4.65917e-08	1.00735e-22	3.70091e-24
-8.01	3.85864e-07	4.72215e-08	1.03857e-22	3.83831e-24
-8	3.88769e-07	4.78598e-08	1.07076e-22	3.98081e-24
-7.99	3.91695e-07	4.85068e-08	1.10395e-22	4.1286e-24
-7.98	3.94645e-07	4.91626e-08	1.13817e-22	4.28188e-24
-7.97	3.97617e-07	4.98273e-08	1.17345e-22	4.44086e-24
-7.96	4.00612e-07	5.0501e-08	1.20983e-22	4.60574e-24
-7.95	4.03631e-07	5.11838e-08	1.24734e-22	4.77675e-24
-7.94	4.06673e-07	5.18759e-08	1.28601e-22	4.95411e-24
-7.93	4.09738e-07	5.25774e-08	1.32589e-22	5.13806e-24
-7.92	4.12827e-07	5.32884e-08	1.367e-22	5.32884e-24
-7.91	4.1594e-07	5.40091e-08	1.40939e-22	5.52672e-24
-7.9	4.19077e-07	5.47396e-08	1.45309e-22	5.73194e-24
-7.89	4.22239e-07	5.54799e-08	1.49816e-22	5.94478e-24
-7.88	4.25424e-07	5.62304e-08	1.54462e-22	6.16554e-24
-7.87	4.28635e-07	5.6991e-08	1.59253e-22	6.39449e-24
-7.86	4.31871e-07	5.77619e-08	1.64193e-22	6.63195e-24
-7.85	4.35131e-07	5.85433e-08	1.69286e-22	6.87824e-24
-7.84	4.38418e-07	5.93353e-08	1.74537e-22	7.13367e-24
-7.83	4.41729e-07	6.01381e-08	1.79952e-22	7.3986e-24
-7.82	4.45066e-07	6.09517e-08	1.85535e-22	7.67337e-24
-7.81	4.4843e-07	6.17764e-08	1.91291e-22	7.95834e-24
-7.8	4.51819e-07	6.26123e-08	1.97226e-22	8.25391e-24
-7.79	4.55235e-07	6.34596e-08	2.03346e-22	8.56046e-24
-7.78	4.58677e-07	6.43183e-08	2.09656e-22	8.8784e-24
-7.77	4.62147e-07	6.51887e-08	2.16162e-22	9.20816e-24
-7.76	4.65643e-07	6.6071e-08	2.22871e-22	9.55016e-24
-7.75	4.69166e-07	6.69652e-08	2.29788e-22	9.90488e-24
-7.74	4.72717e-07	6.78716e-08	2.3692e-22	1.02728e-23
-7.73	4.76296e-07	6.87902e-08	2.44274e-22	1.06543e-23
-7.72	4.79903e-07	6.97214e-08	2.51857e-22	1.10501e-23
-7.71	4.83538e-07	7.06652e-08	2.59675e-22	1.14605e-23
-7.7	4.87201e-07	7.16218e-08	2.67737e-22	1.18863e-23
-7.69	4.90893e-07	7.25914e-08	2.76049e-22	1.23278e-23
-7.68	4.94613e-07	7.35742e-08	2.8462e-22	1.27857e-23
-7.67	4.98363e-07	7.45703e-08	2.93458e-22	1.32607e-23
-7.66	5.02142e-07	7.55799e-08	3.02571e-22	1.37533e-23
-7.65	5.05951e-07	7.66033e-08	3.11967e-22	1.42642e-23
-7.64	5.0979e-07	7.76406e-08	3.21656e-22	1.47941e-23
-7.63	5.13659e-07	7.8692e-08	3.31646e-22	1.53437e-23
-7.62	5.17558e-07	7.97576e-08	3.41947e-22	1.59137e-23
-7.61	5.21487e-07	8.08377e-08	3.52569e-22	1.65049e-23
-7.6	5.25448e-07	8.19325e-08	3.63521e-22	1.71181e-23
-7.59	5.29439e-07	8.30422e-08	3.74814e-22	1.77541e-23
-7.58	5.33462e-07	8.4167e-08	3.86459e-22	1.84137e-23
-7.57	5.37517e-07	8.5307e-08	3.98467e-22	1.90979e-23
-7.56	5.41603e-07	8.64626e-08	4.10848e-22	1.98074e-23
-7.55	5.45722e-07	8.76338e-08	4.23615e-22	2.05434e-23
-7.54	5.49873e-07	8.88209e-08	4.36779e-22	2.13067e-23
-7.53	5.54056e-07	9.00242e-08	4.50354e-22	2.20983e-23
-7.52	5.58273e-07	9.12439e-08	4.64351e-22	2.29194e-23
-7.51	5.62523e-07	9.24801e-08	4.78785e-22	2.3771e-23
-7.5	5.66806e-07	9.37331e-08	4.93668e-22	2.46543e-23
-7.49	5.71123e-07	9.50031e-08	5.09014e-22	2.55704e-23
-7.48	5.75475e-07	9.62904e-08	5.24839e-22	2.65206e-23
-7.47	5.7986e-07	9.75952e-08	5.41157e-22	2.75061e-23
-7.46	5.8428e-07	9.89178e-08	5.57983e-22	2.85282e-23
-7.45	5.88736e-07	1.00258e-07	5.75334e-22	2.95883e-23
-7.44	5.93226e-07	1.01617e-07	5.93226e-22	3.06878e-23
-7.43	5.97752e-07	1.02994e-07	6.11675e-22	3.18283e-23
-7.42	6.02314e-07	1.0439e-07	6.307e-22	3.30111e-23
-7.41	6.06912e-07	1.05805e-07	6.50318e-22	3.42378e-23
-7.4	6.11546e-07	1.07239e-07	6.70547e-22	3.55102e-23
-7.39	6.16217e-07	1.08693e-07	6.91407e-22	3.68299e-23
-7.38	6.20925e-07	1.10166e-07	7.12918e-22	3.81987e-23
-7.37	6.25671e-07	1.1166e-07	7.35099e-22	3.96183e-23
-7.36	6.30454e-07	1.13173e-07	7.57973e-22	4.10908e-23
-7.35	6.35276e-07	1.14708e-07	7.8156e-22	4.2618e-23
-7.34	6.40135e-07	1.16263e-07	8.05882e-22	4.42019e-23
-7.33	6.45033e-07	1.17839e-07	8.30964e-22	4.58448e-23
-7.32	6.49971e-07	1.19437e-07	8.56828e-22	4.75487e-23
-7.31	6.54947e-07	1.21057e-07	8.835e-22	4.9316e-23
-7.3	6.59963e-07	1.22698e-07	9.11003e-22	5.1149e-23
-7.29	6.6502e-07	1.24362e-07	9.39365e-22	5.30502e-23
-7.28	6.70116e-07	1.26048e-07	9.68613e-22	5.50221e-23
-7.27	6.75253e-07	1.27758e-07	9.98773e-22	5.70673e-23
-7.26	6.80432e-07	1.2949e-07	1.02988e-21	5.91885e-23
-7.25	6.85651e-07	1.31247e-07	1.06195e-21	6.13886e-23
-7.24	6.90913e-07	1.33027e-07	1.09502e-21	6.36706e-23
-7.23	6.96216e-07	1.34831e-07	1.12913e-21	6.60374e-23
-7.22	7.01562e-07	1.3666e-07	1.1643e-21	6.84922e-23
-7.21	7.06951e-07	1.38514e-07	1.20057e-21	7.10383e-23
-7.2	7.12383e-07	1.40393e-07	1.23798e-21	7.36791e-23
-7.19	7.17858e-07	1.42297e-07	1.27655e-21	7.64181e-23
-7.18	7.23377e-07	1.44228e-07	1.31633e-21	7.92589e-23
-7.17	7.28941e-07	1.46184e-07	1.35735e-21	8.22054e-23
-7.16	7.3455e-07	1.48167e-07	1.39966e-21	8.52615e-23
-7.15	7.40203e-07	1.50178e-07	1.44328e-21	8.84312e-23
-7.14	7.45902e-07	1.52215e-07	1.48827e-21	9.17188e-23
-7.13	7.51647e-07	1.54281e-07	1.53467e-21	9.51287e-23
-7.12	7.57438e-07	1.56374e-07	1.58251e-21	9.86654e-23
-7.11	7.63275e-07	1.58496e-07	1.63185e-21	1.02334e-22
-7.1	7.6916e-07	1.60647e-07	1.68274e-21	1.06138e-22
-7.09	7.75092e-07	1.62827e-07	1.73522e-21	1.10085e-22
-7.08	7.81072e-07	1.65037e-07	1.78933e-21	1.14178e-22
-7.07	7.87101e-07	1.67277e-07	1.84514e-21	1.18423e-22
-7.06	7.93178e-07	1.69547e-07	1.9027e-21	1.22826e-22
-7.05	7.99304e-07	1.71848e-07	1.96206e-21	1.27393e-22
-7.04	8.0548e-07	1.74181e-07	2.02327e-21	1.32129e-22
-7.03	8.11706e-07	1.76545e-07	2.0864e-21	1.37042e-22
-7.02	8.17982e-07	1.78941e-07	2.15151e-21	1.42138e-22
-7.01	8.24309e-07	1.8137e-07	2.21866e-21	1.47423e-22
-7	8.30687e-07	1.83832e-07	2.2879e-21	1.52905e-22
-6.99	8.37118e-07	1.86328e-07	2.35932e-21	1.58591e-22
-6.98	8.436e-07	1.88857e-07	2.43297e-21	1.64488e-22
-6.97	8.50135e-07	1.91421e-07	2.50893e-21	1.70605e-22
-6.96	8.56724e-07	1.9402e-07	2.58726e-21	1.76949e-22
-6.95	8.63366e-07	1.96655e-07	2.66805e-21	1.83529e-22
-6.94	8.70062e-07	1.99325e-07	2.75138e-21	1.90354e-22
-6.93	8.76812e-07	2.02031e-07	2.83731e-21	1.97432e-22
-6.92	8.83618e-07	2.04774e-07	2.92593e-21	2.04774e-22
-6.91	8.90479e-07	2.07555e-07	3.01734e-21	2.1239e-22
-6.9	8.97396e-07	2.10374e-07	3.1116e-21	2.20288e-22
-6.89	9.0437e-07	2.13231e-07	3.20883e-21	2.28481e-22
-6.88	9.11401e-07	2.16126e-07	3.3091e-21	2.36978e-22
-6.87	9.18489e-07	2.19061e-07	3.41251e-21	2.45791e-22
-6.86	9.25636e-07	2.22037e-07	3.51917e-21	2.54932e-22
-6.85	9.32841e-07	2.25052e-07	3.62917e-21	2.64413e-22
-6.84	9.40105e-07	2.28109e-07	3.74262e-21	2.74247e-22
-6.83	9.47428e-07	2.31207e-07	3.85964e-21	2.84447e-22
-6.82	9.54812e-07	2.34348e-07	3.98032e-21	2.95026e-22
-6.81	9.62257e-07	2.37531e-07	4.10479e-21	3.05999e-22
-6.8	9.69762e-07	2.40758e-07	4.23317e-21	3.17381e-22
-6.79	9.7733e-07	2.44028e-07	4.36557e-21	3.29185e-22
-6.78	9.8496e-07	2.47343e-07	4.50213e-21	3.41429e-22
-6.77	9.92652e-07	2.50704e-07	4.64298e-21	3.54128e-22
-6.76	1.00041e-06	2.5411e-07	4.78826e-21	3.673e-22
-6.75	1.00823e-06	2.57562e-07	4.93809e-21	3.80962e-22
-6.74	1.01611e-06	2.61062e-07	5.09263e-21	3.95133e-22
-6.73	1.02406e-06	2.64609e-07	5.25202e-21	4.0983e-22
-6.72	1.03208e-06	2.68204e-07	5.41643e-21	4.25075e-22
-6.71	1.04016e-06	2.71848e-07	5.58599e-21	4.40886e-22
-6.7	1.04831e-06	2.75542e-07	5.76089e-21	4.57286e-22
-6.69	1.05653e-06	2.79287e-07	5.94128e-21	4.74297e-22
-6.68	1.06481e-06	2.83082e-07	6.12735e-21	4.9194e-22
-6.67	1.07316e-06	2.86929e-07	6.31926e-21	5.1024e-22
-6.66	1.08159e-06	2.90828e-07	6.51721e-21	5.2922e-22
-6.65	1.09008e-06	2.94781e-07	6.72138e-21	5.48907e-22
-6.64	1.09864e-06	2.98787e-07	6.93198e-21	5.69327e-22
-6.63	1.10728e-06	3.02848e-07	7.14919e-21	5.90506e-22
-6.62	1.11599e-06	3.06964e-07	7.37325e-21	6.12474e-22
-6.61	1.12477e-06	3.11136e-07	7.60435e-21	6.35259e-22
-6.6	1.13362e-06	3.15366e-07	7.84272e-21	6.58892e-22
-6.59	1.14255e-06	3.19652e-07	8.0886e-21	6.83405e-22
-6.58	1.15155e-06	3.23997e-07	8.34222e-21	7.08829e-22
-6.57	1.16062e-06	3.28402e-07	8.60382e-21	7.352e-22
-6.56	1.16978e-06	3.32866e-07	8.87366e-21	7.62552e-22
-6.55	1.17901e-06	3.37391e-07	9.152e-21	7.90922e-22
-6.54	1.18831e-06	3.41978e-07	9.43911e-21	8.20348e-22
-6.53	1.1977e-06	3.46627e-07	9.73526e-21	8.50869e-22
-6.52	1.20716e-06	3.5134e-07	1.00407e-20	8.82526e-22
-6.51	1.21671e-06	3.56117e-07	1.03558e-20	9.15362e-22
-6.5	1.22633e-06	3.60959e-07	1.06809e-20	9.49419e-22
-6.49	1.23603e-06	3.65867e-07	1.10162e-20	9.84743e-22
-6.48	1.24582e-06	3.70842e-07	1.1362e-20	1.02138e-21
-6.47	1.25569e-06	3.75884e-07	1.17188e-20	1.05939e-21
-6.46	1.26564e-06	3.80996e-07	1.20868e-20	1.0988e-21
-6.45	1.27568e-06	3.86177e-07	1.24664e-20	1.13969e-21
-6.44	1.2858e-06	3.91428e-07	1.2858e-20	1.18209e-21
-6.43	1.29601e-06	3.96751e-07	1.3262e-20	1.22608e-21
-6.42	1.3063e-06	4.02147e-07	1.36787e-20	1.2717e-21
-6.41	1.31669e-06	4.07616e-07	1.41085e-20	1.31902e-21
-6.4	1.32715e-06	4.1316e-07	1.4552e-20	1.3681e-21
-6.39	1.33771e-06	4.18779e-07	1.50094e-20	1.41901e-21
-6.38	1.34836e-06	4.24475e-07	1.54813e-20	1.47181e-21
-6.37	1.3591e-06	4.30249e-07	1.5968e-20	1.52658e-21
-6.36	1.36993e-06	4.36101e-07	1.64702e-20	1.58339e-21
-6.35	1.38085e-06	4.42033e-07	1.69882e-20	1.64231e-21
-6.34	1.39187e-06	4.48046e-07	1.75226e-20	1.70342e-21
-6.33	1.40298e-06	4.5414e-07	1.80739e-20	1.76681e-21
-6.32	1.41418e-06	4.60318e-07	1.86426e-20	1.83256e-21
-6.31	1.42548e-06	4.6658e-07	1.92292e-20	1.90076e-21
-6.3	1.43688e-06	4.72928e-07	1.98345e-20	1.97149e-21
-6.29	1.44838e-06	4.79362e-07	2.04588e-20	2.04486e-21
-6.28	1.45997e-06	4.85883e-07	2.1103e-20	2.12096e-21
-6.27	1.47166e-06	4.92494e-07	2.17675e-20	2.19989e-21
-6.26	1.48346e-06	4.99195e-07	2.2453e-20	2.28176e-21
-6.25	1.49535e-06	5.05987e-07	2.31603e-20	2.36668e-21
-6.24	1.50735e-06	5.12871e-07	2.38899e-20	2.45476e-21
-6.23	1.51945e-06	5.1985e-07	2.46426e-20	2.54611e-21
-6.22	1.53166e-06	5.26923e-07	2.54192e-20	2.64087e-21
-6.21	1.54397e-06	5.34093e-07	2.62203e-20	2.73916e-21
-6.2	1.55638e-06	5.41361e-07	2.70468e-20	2.8411e-21
-6.19	1.56891e-06	5.48728e-07	2.78996e-20	2.94684e-21
-6.18	1.58154e-06	5.56196e-07	2.87793e-20	3.05652e-21
-6.17	1.59428e-06	5.63765e-07	2.96869e-20	3.17028e-21
-6.16	1.60714e-06	5.71437e-07	3.06234e-20	3.28828e-21
-6.15	1.6201e-06	5.79214e-07	3.15895e-20	3.41067e-21
-6.14	1.63318e-06	5.87097e-07	3.25862e-20	3.53761e-21
-6.13	1.64637e-06	5.95088e-07	3.36146e-20	3.66928e-21
-6.12	1.65968e-06	6.03187e-07	3.46755e-20	3.80585e-21
-6.11	1.6731e-06	6.11397e-07	3.57702e-20	3.94751e-21
-6.1	1.68664e-06	6.19719e-07	3.68996e-20	4.09444e-21
-6.09	1.70029e-06	6.28154e-07	3.80648e-20	4.24684e-21
-6.08	1.71407e-06	6.36705e-07	3.92671e-20	4.40492e-21
-6.07	1.72797e-06	6.45371e-07	4.05075e-20	4.56888e-21
-6.06	1.74199e-06	6.54157e-07	4.17874e-20	4.73895e-21
-6.05	1.75613e-06	6.63062e-07	4.31079e-20	4.91534e-21
-6.04	1.7704e-06	6.72088e-07	4.44703e-20	5.09831e-21
-6.03	1.78479e-06	6.81238e-07	4.58761e-20	5.28809e-21
-6.02	1.7993e-06	6.90512e-07	4.73265e-20	5.48493e-21
-6.01	1.81395e-06	6.99913e-07	4.88231e-20	5.6891e-21
-6	1.82873e-06	7.09442e-07	5.03673e-20	5.90088e-21
-5.99	1.84363e-06	7.19101e-07	5.19606e-20	6.12054e-21
-5.98	1.85867e-06	7.28891e-07	5.36046e-20	6.34838e-21
-5.97	1.87384e-06	7.38816e-07	5.53009e-20	6.5847e-21
-5.96	1.88914e-06	7.48875e-07	5.70512e-20	6.82982e-21
-5.95	1.90458e-06	7.59072e-07	5.88572e-20	7.08407e-21
-5.94	1.92016e-06	7.69408e-07	6.07207e-20	7.34779e-21
-5.93	1.93587e-06	7.79885e-07	6.26436e-20	7.62133e-21
-5.92	1.95173e-06	7.90505e-07	6.46277e-20	7.90505e-21
-5.91	1.96772e-06	8.01269e-07	6.66751e-20	8.19933e-21
-5.9	1.98386e-06	8.12181e-07	6.87877e-20	8.50458e-21
-5.89	2.00014e-06	8.23241e-07	7.09677e-20	8.82119e-21
-5.88	2.01657e-06	8.34452e-07	7.32172e-20	9.14959e-21
-5.87	2.03314e-06	8.45817e-07	7.55384e-20	9.49022e-21
-5.86	2.04986e-06	8.57336e-07	7.79336e-20	9.84353e-21
-5.85	2.06674e-06	8.69012e-07	8.04053e-20	1.021e-20
-5.84	2.08376e-06	8.80848e-07	8.29559e-20	1.05901e-20
-5.83	2.10093e-06	8.92845e-07	8.55879e-20	1.09844e-20
-5.82	2.11826e-06	9.05006e-07	8.83039e-20	1.13933e-20
-5.81	2.13575e-06	9.17333e-07	9.11066e-20	1.18175e-20
-5.8	2.15339e-06	9.29827e-07	9.39989e-20	1.22575e-20
-5.79	2.17119e-06	9.42493e-07	9.69836e-20	1.27139e-20
-5.78	2.18915e-06	9.55331e-07	1.00064e-19	1.31872e-20
-5.77	2.20728e-06	9.68344e-07	1.03242e-19	1.36782e-20
-5.76	2.22557e-06	9.81535e-07	1.06522e-19	1.41875e-20
-5.75	2.24402e-06	9.94906e-07	1.09907e-19	1.47157e-20
-5.74	2.26264e-06	1.00846e-06	1.13401e-19	1.52636e-20
-5.73	2.28143e-06	1.0222e-06	1.17006e-19	1.5832e-20
-5.72	2.30039e-06	1.03612e-06	1.20726e-19	1.64214e-20
-5.71	2.31952e-06	1.05024e-06	1.24566e-19	1.70329e-20
-5.7	2.33883e-06	1.06455e-06	1.28528e-19	1.76671e-20
-5.69	2.35831e-06	1.07905e-06	1.32618e-19	1.83249e-20
-5.68	2.37797e-06	1.09375e-06	1.36838e-19	1.90072e-20
-5.67	2.39781e-06	1.10865e-06	1.41194e-19	1.9715e-20
-5.66	2.41783e-06	1.12376e-06	1.45689e-19	2.04491e-20
-5.65	2.43804e-06	1.13907e-06	1.50328e-19	2.12105e-20
-5.64	2.45843e-06	1.15459e-06	1.55116e-19	2.20003e-20
-5.63	2.479e-06	1.17032e-06	1.60058e-19	2.28195e-20
-5.62	2.49977e-06	1.18627e-06	1.65158e-19	2.36692e-20
-5.61	2.52072e-06	1.20244e-06	1.70422e-19	2.45506e-20
-5.6	2.54187e-06	1.21882e-06	1.75854e-19	2.54648e-20
-5.59	2.56321e-06	1.23543e-06	1.81462e-19	2.6413e-20
-5.58	2.58475e-06	1.25227e-06	1.87249e-19	2.73966e-20
-5.57	2.60649e-06	1.26933e-06	1.93222e-19	2.84168e-20
-5.56	2.62843e-06	1.28663e-06	1.99387e-19	2.9475e-20
-5.55	2.65058e-06	1.30416e-06	2.0575e-19	3.05726e-20
-5.54	2.67292e-06	1.32194e-06	2.12318e-19	3.17111e-20
-5.53	2.69548e-06	1.33995e-06	2.19097e-19	3.2892e-20
-5.52	2.71824e-06	1.35822e-06	2.26094e-19	3.41169e-20
-5.51	2.74122e-06	1.37673e-06	2.33316e-19	3.53874e-20
-5.5	2.76441e-06	1.39549e-06	2.4077e-19	3.67052e-20
-5.49	2.78782e-06	1.41451e-06	2.48464e-19	3.80721e-20
-5.48	2.81144e-06	1.43379e-06	2.56407e-19	3.94899e-20
-5.47	2.83529e-06	1.45334e-06	2.64604e-19	4.09606e-20
-5.46	2.85936e-06	1.47315e-06	2.73066e-19	4.2486e-20
-5.45	2.88365e-06	1.49323e-06	2.81801e-19	4.40682e-20
-5.44	2.90817e-06	1.51358e-06	2.90817e-19	4.57094e-20
-5.43	2.93292e-06	1.53421e-06	3.00124e-19	4.74117e-20
-5.42	2.95791e-06	1.55513e-06	3.09731e-19	4.91774e-20
-5.41	2.98313e-06	1.57633e-06	3.19648e-19	5.10089e-20
-5.4	3.00858e-06	1.59781e-06	3.29885e-19	5.29086e-20
-5.39	3.03428e-06	1.6196e-06	3.40452e-19	5.48791e-20
-5.38	3.06022e-06	1.64168e-06	3.5136e-19	5.6923e-20
-5.37	3.08641e-06	1.66406e-06	3.62621e-19	5.9043e-20
-5.36	3.11284e-06	1.68674e-06	3.74245e-19	6.1242e-20
-5.35	3.13952e-06	1.70974e-06	3.86246e-19	6.35229e-20
-5.34	3.16646e-06	1.73305e-06	3.98633e-19	6.58887e-20
-5.33	3.19365e-06	1.75668e-06	4.11422e-19	6.83427e-20
-5.32	3.2211e-06	1.78063e-06	4.24624e-19	7.08882e-20
-5.31	3.24881e-06	1.80491e-06	4.38253e-19	7.35284e-20
-5.3	3.27679e-06	1.82952e-06	4.52323e-19	7.6267e-20
-5.29	3.30503e-06	1.85446e-06	4.66848e-19	7.91076e-20
-5.28	3.33355e-06	1.87975e-06	4.81844e-19	8.2054e-20
-5.27	3.36233e-06	1.90538e-06	4.97325e-19	8.51102e-20
-5.26	3.39139e-06	1.93136e-06	5.13308e-19	8.82803e-20
-5.25	3.42073e-06	1.9577e-06	5.29809e-19	9.15684e-20
-5.24	3.45036e-06	1.98439e-06	5.46845e-19	9.49791e-20
-5.23	3.48026e-06	2.01145e-06	5.64433e-19	9.85168e-20
-5.22	3.51046e-06	2.03888e-06	5.82591e-19	1.02186e-19
-5.21	3.54095e-06	2.06669e-06	6.01339e-19	1.05992e-19
-5.2	3.57173e-06	2.09487e-06	6.20695e-19	1.0994e-19
-5.19	3.6028e-06	2.12344e-06	6.40679e-19	1.14036e-19
-5.18	3.63418e-06	2.1524e-06	6.61313e-19	1.18283e-19
-5.17	3.66587e-06	2.18176e-06	6.82616e-19	1.22689e-19
-5.16	3.69786e-06	2.21151e-06	7.04612e-19	1.27259e-19
-5.15	3.73016e-06	2.24167e-06	7.27323e-19	1.31999e-19
-5.14	3.76277e-06	2.27225e-06	7.50772e-19	1.36916e-19
-5.13	3.7957e-06	2.30324e-06	7.74983e-19	1.42016e-19
-5.12	3.82896e-06	2.33465e-06	7.99983e-19	1.47307e-19
-5.11	3.86254e-06	2.36649e-06	8.25796e-19	1.52794e-19
-5.1	3.89644e-06	2.39877e-06	8.52449e-19	1.58485e-19
-5.09	3.93068e-06	2.43149e-06	8.7997e-19	1.64389e-19
-5.08	3.96525e-06	2.46466e-06	9.08387e-19	1.70513e-19
-5.07	4.00017e-06	2.49828e-06	9.37731e-19	1.76864e-19
-5.06	4.03542e-06	2.53235e-06	9.68031e-19	1.83453e-19
-5.05	4.07103e-06	2.5669e-06	9.99318e-19	1.90287e-19
-5.04	4.10698e-06	2.60191e-06	1.03163e-18	1.97375e-19
-5.03	4.14329e-06	2.63741e-06	1.06499e-18	2.04728e-19
-5.02	4.17995e-06	2.67339e-06	1.09944e-18	2.12355e-19
-5.01	4.21698e-06	2.70986e-06	1.13502e-18	2.20265e-19
-5	4.25438e-06	2.74682e-06	1.17175e-18	2.28471e-19
-4.99	4.29214e-06	2.7843e-06	1.20969e-18	2.36982e-19
-4.98	4.33028e-06	2.82228e-06	1.24887e-18	2.4581e-19
-4.97	4.3688e-06	2.86078e-06	1.28933e-18	2.54968e-19
-4.96	4.40771e-06	2.89981e-06	1.33111e-18	2.64466e-19
-4.95	4.447e-06	2.93938e-06	1.37425e-18	2.74318e-19
-4.94	4.48668e-06	2.97948e-06	1.41881e-18	2.84538e-19
-4.93	4.52676e-06	3.02013e-06	1.46483e-18	2.95138e-19
-4.92	4.56724e-06	3.06134e-06	1.51235e-18	3.06134e-19
-4.91	4.60812e-06	3.1031e-06	1.56144e-18	3.17538e-19
-4.9	4.64942e-06	3.14544e-06	1.61212e-18	3.29368e-19
-4.89	4.69113e-06	3.18836e-06	1.66447e-18	3.41639e-19
-4.88	4.73325e-06	3.23187e-06	1.71854e-18	3.54367e-19
-4.87	4.77581e-06	3.27596e-06	1.77438e-18	3.67569e-19
-4.86	4.81879e-06	3.32066e-06	1.83205e-18	3.81263e-19
-4.85	4.8622e-06	3.36598e-06	1.89162e-18	3.95468e-19
-4.84	4.90606e-06	3.41191e-06	1.95314e-18	4.10201e-19
-4.83	4.95036e-06	3.45846e-06	2.01668e-18	4.25484e-19
-4.82	4.9951e-06	3.50566e-06	2.08231e-18	4.41336e-19
-4.81	5.0403e-06	3.5535e-06	2.15009e-18	4.57779e-19
-4.8	5.08596e-06	3.60199e-06	2.2201e-18	4.74835e-19
-4.79	5.13209e-06	3.65114e-06	2.29242e-18	4.92526e-19
-4.78	5.17868e-06	3.70097e-06	2.36711e-18	5.10876e-19
-4.77	5.22575e-06	3.75148e-06	2.44427e-18	5.2991e-19
-4.76	5.2733e-06	3.80268e-06	2.52396e-18	5.49654e-19
-4.75	5.32133e-06	3.85457e-06	2.60628e-18	5.70133e-19
-4.74	5.36986e-06	3.90718e-06	2.69131e-18	5.91375e-19
-4.73	5.41888e-06	3.9605e-06	2.77914e-18	6.13409e-19
-4.72	5.46841e-06	4.01455e-06	2.86986e-18	6.36264e-19
-4.71	5.51845e-06	4.06935e-06	2.96358e-18	6.59971e-19
-4.7	5.569e-06	4.12489e-06	3.06039e-18	6.84561e-19
-4.69	5.62007e-06	4.18119e-06	3.1604e-18	7.10067e-19
-4.68	5.67167e-06	4.23825e-06	3.26371e-18	7.36524e-19
-4.67	5.7238e-06	4.2961e-06	3.37043e-18	7.63967e-19
-4.66	5.77648e-06	4.35474e-06	3.48067e-18	7.92432e-19
-4.65	5.82969e-06	4.41418e-06	3.59456e-18	8.21959e-19
-4.64	5.88346e-06	4.47443e-06	3.71221e-18	8.52585e-19
-4.63	5.93779e-06	4.53551e-06	3.83376e-18	8.84353e-19
-4.62	5.99268e-06	4.59742e-06	3.95933e-18	9.17305e-19
-4.61	6.04815e-06	4.66017e-06	4.08905e-18	9.51485e-19
-4.6	6.10419e-06	4.72379e-06	4.22307e-18	9.86939e-19
-4.59	6.16082e-06	4.78827e-06	4.36152e-18	1.02371e-18
-4.58	6.21803e-06	4.85363e-06	4.50457e-18	1.06186e-18
-4.57	6.27585e-06	4.91989e-06	4.65235e-18	1.10143e-18
-4.56	6.33428e-06	4.98705e-06	4.80504e-18	1.14247e-18
-4.55	6.39331e-06	5.05513e-06	4.96279e-18	1.18504e-18
-4.54	6.45297e-06	5.12414e-06	5.12578e-18	1.2292e-18
-4.53	6.51326e-06	5.1941e-06	5.29417e-18	1.275e-18
-4.52	6.57418e-06	5.26501e-06	5.46816e-18	1.32251e-18
-4.51	6.63574e-06	5.33688e-06	5.64793e-18	1.37179e-18
-4.5	6.69795e-06	5.40975e-06	5.83367e-18	1.42291e-18
-4.49	6.76082e-06	5.4836e-06	6.02559e-18	1.47593e-18
-4.48	6.82436e-06	5.55847e-06	6.22389e-18	1.53093e-18
-4.47	6.88857e-06	5.63436e-06	6.42879e-18	1.58798e-18
-4.46	6.95346e-06	5.71128e-06	6.64051e-18	1.64715e-18
-4.45	7.01905e-06	5.78926e-06	6.85927e-18	1.70853e-18
-4.44	7.08533e-06	5.8683e-06	7.08533e-18	1.7722e-18
-4.43	7.15231e-06	5.94843e-06	7.31891e-18	1.83824e-18
-4.42	7.22002e-06	6.02965e-06	7.56028e-18	1.90674e-18
-4.41	7.28844e-06	6.11198e-06	7.80971e-18	1.9778e-18
-4.4	7.3576e-06	6.19543e-06	8.06745e-18	2.0515e-18
-4.39	7.4275e-06	6.28002e-06	8.33379e-18	2.12795e-18
-4.38	7.49815e-06	6.36578e-06	8.60902e-18	2.20725e-18
-4.37	7.56955e-06	6.4527e-06	8.89345e-18	2.2895e-18
-4.36	7.64173e-06	6.54081e-06	9.18738e-18	2.37482e-18
-4.35	7.71468e-06	6.63012e-06	9.49113e-18	2.46332e-18
-4.34	7.78842e-06	6.72066e-06	9.80504e-18	2.55512e-18
-4.33	7.86296e-06	6.81243e-06	1.01295e-17	2.65034e-18
-4.32	7.9383e-06	6.90546e-06	1.04647e-17	2.74911e-18
-4.31	8.01446e-06	6.99976e-06	1.08112e-17	2.85156e-18
-4.3	8.09144e-06	7.09535e-06	1.11693e-17	2.95783e-18
-4.29	8.16926e-06	7.19225e-06	1.15394e-17	3.06806e-18
-4.28	8.24793e-06	7.29046e-06	1.19219e-17	3.1824e-18
-4.27	8.32745e-06	7.39003e-06	1.23172e-17	3.301e-18
-4.26	8.40784e-06	7.49095e-06	1.27258e-17	3.42402e-18
-4.25	8.4891e-06	7.59325e-06	1.31481e-17	3.55163e-18
-4.24	8.57126e-06	7.69695e-06	1.35845e-17	3.68399e-18
-4.23	8.65431e-06	7.80207e-06	1.40356e-17	3.82129e-18
-4.22	8.73827e-06	7.90863e-06	1.45019e-17	3.9637e-18
-4.21	8.82315e-06	8.01664e-06	1.49839e-17	4.11143e-18
-4.2	8.90896e-06	8.12613e-06	1.5482e-17	4.26465e-18
-4.19	8.99572e-06	8.23711e-06	1.59969e-17	4.42359e-18
-4.18	9.08343e-06	8.34962e-06	1.65291e-17	4.58846e-18
-4.17	9.17211e-06	8.46366e-06	1.70793e-17	4.75946e-18
-4.16	9.26177e-06	8.57926e-06	1.76479e-17	4.93685e-18
-4.15	9.35242e-06	8.69644e-06	1.82358e-17	5.12084e-18
-4.14	9.44407e-06	8.81522e-06	1.88434e-17	5.31169e-18
-4.13	9.53674e-06	8.93562e-06	1.94715e-17	5.50966e-18
-4.12	9.63044e-06	9.05768e-06	2.01208e-17	5.71501e-18
-4.11	9.72517e-06	9.1814e-06	2.0792e-17	5.92801e-18
-4.1	9.82096e-06	9.30681e-06	2.14859e-17	6.14895e-18
-4.09	9.91782e-06	9.43394e-06	2.22032e-17	6.37812e-18
-4.08	1.00158e-05	9.5628e-06	2.29448e-17	6.61584e-18
-4.07	1.01148e-05	9.69343e-06	2.37114e-17	6.86242e-18
-4.06	1.02149e-05	9.82584e-06	2.45039e-17	7.11819e-18
-4.05	1.03162e-05	9.96006e-06	2.53232e-17	7.38349e-18
-4.04	1.04186e-05	1.00961e-05	2.61703e-17	7.65869e-18
-4.03	1.05221e-05	1.0234e-05	2.7046e-17	7.94414e-18
-4.02	1.06268e-05	1.03738e-05	2.79514e-17	8.24023e-18
-4.01	1.07327e-05	1.05156e-05	2.88874e-17	8.54736e-18
-4	1.08398e-05	1.06592e-05	2.98552e-17	8.86594e-18
-3.99	1.09481e-05	1.08048e-05	3.08558e-17	9.1964e-18
-3.98	1.10576e-05	1.09524e-05	3.18904e-17	9.53917e-18
-3.97	1.11683e-05	1.11021e-05	3.296e-17	9.89472e-18
-3.96	1.12803e-05	1.12537e-05	3.4066e-17	1.02635e-17
-3.95	1.13936e-05	1.14075e-05	3.52095e-17	1.06461e-17
-3.94	1.15081e-05	1.15633e-05	3.63919e-17	1.10429e-17
-3.93	1.1624e-05	1.17213e-05	3.76144e-17	1.14545e-17
-3.92	1.17411e-05	1.18814e-05	3.88786e-17	1.18814e-17
-3.91	1.18596e-05	1.20438e-05	4.01857e-17	1.23243e-17
-3.9	1.19795e-05	1.22083e-05	4.15373e-17	1.27837e-17
-3.89	1.21007e-05	1.23751e-05	4.2935e-17	1.32602e-17
-3.88	1.22233e-05	1.25442e-05	4.43802e-17	1.37544e-17
-3.87	1.23473e-05	1.27156e-05	4.58747e-17	1.42671e-17
-3.86	1.24728e-05	1.28893e-05	4.74202e-17	1.47989e-17
-3.85	1.25997e-05	1.30654e-05	4.90183e-17	1.53505e-17
-3.84	1.2728e-05	1.32439e-05	5.0671e-17	1.59227e-17
-3.83	1.28578e-05	1.34249e-05	5.23801e-17	1.65162e-17
-3.82	1.29891e-05	1.36083e-05	5.41475e-17	1.71319e-17
-3.81	1.31219e-05	1.37943e-05	5.59753e-17	1.77705e-17
-3.8	1.32562e-05	1.39828e-05	5.78656e-17	1.84329e-17
-3.79	1.33921e-05	1.41738e-05	5.98205e-17	1.912e-17
-3.78	1.35296e-05	1.43675e-05	6.18423e-17	1.98327e-17
-3.77	1.36687e-05	1.45638e-05	6.39332e-17	2.05719e-17
-3.76	1.38094e-05	1.47628e-05	6.60958e-17	2.13388e-17
-3.75	1.39517e-05	1.49646e-05	6.83323e-17	2.21342e-17
-3.74	1.40956e-05	1.5169e-05	7.06455e-17	2.29593e-17
-3.73	1.42413e-05	1.53763e-05	7.3038e-17	2.38151e-17
-3.72	1.43886e-05	1.55864e-05	7.55125e-17	2.47029e-17
-3.71	1.45377e-05	1.57994e-05	7.80719e-17	2.56237e-17
-3.7	1.46885e-05	1.60153e-05	8.07191e-17	2.65789e-17
-3.69	1.4841e-05	1.62342e-05	8.34572e-17	2.75696e-17
-3.68	1.49954e-05	1.64561e-05	8.62894e-17	2.85974e-17
-3.67	1.51515e-05	1.66809e-05	8.92188e-17	2.96634e-17
-3.66	1.53095e-05	1.69089e-05	9.2249e-17	3.07691e-17
-3.65	1.54694e-05	1.714e-05	9.53833e-17	3.19161e-17
-3.64	1.56311e-05	1.73742e-05	9.86255e-17	3.31059e-17
-3.63	1.57947e-05	1.76117e-05	1.01979e-16	3.434e-17
-3.62	1.59603e-05	1.78524e-05	1.05448e-16	3.56201e-17
-3.61	1.61278e-05	1.80963e-05	1.09037e-16	3.6948e-17
-3.6	1.62973e-05	1.83437e-05	1.1275e-16	3.83253e-17
-3.59	1.64688e-05	1.85944e-05	1.1659e-16	3.9754e-17
-3.58	1.66423e-05	1.88485e-05	1.20563e-16	4.1236e-17
-3.57	1.68179e-05	1.91061e-05	1.24673e-16	4.27732e-17
-3.56	1.69956e-05	1.93672e-05	1.28924e-16	4.43677e-17
-3.55	1.71753e-05	1.96319e-05	1.33323e-16	4.60217e-17
-3.54	1.73573e-05	1.99002e-05	1.37874e-16	4.77374e-17
-3.53	1.75413e-05	2.01722e-05	1.42581e-16	4.9517e-17
-3.52	1.77276e-05	2.0448e-05	1.47452e-16	5.13629e-17
-3.51	1.79161e-05	2.07274e-05	1.52491e-16	5.32777e-17
-3.5	1.81069e-05	2.10107e-05	1.57704e-16	5.52639e-17
-3.49	1.82999e-05	2.12979e-05	1.63098e-16	5.73241e-17
-3.48	1.84953e-05	2.1589e-05	1.68679e-16	5.94611e-17
-3.47	1.8693e-05	2.18841e-05	1.74453e-16	6.16778e-17
-3.46	1.8893e-05	2.21832e-05	1.80427e-16	6.39772e-17
-3.45	1.90955e-05	2.24865e-05	1.86608e-16	6.63623e-17
-3.44	1.93004e-05	2.27938e-05	1.93004e-16	6.88363e-17
-3.43	1.95078e-05	2.31054e-05	1.99622e-16	7.14025e-17
-3.42	1.97177e-05	2.34212e-05	2.06469e-16	7.40644e-17
-3.41	1.99301e-05	2.37414e-05	2.13555e-16	7.68256e-17
-3.4	2.01451e-05	2.40659e-05	2.20886e-16	7.96897e-17
-3.39	2.03626e-05	2.43949e-05	2.28473e-16	8.26606e-17
-3.38	2.05829e-05	2.47284e-05	2.36323e-16	8.57423e-17
-3.37	2.08057e-05	2.50664e-05	2.44446e-16	8.89389e-17
-3.36	2.10313e-05	2.5409e-05	2.52852e-16	9.22547e-17
-3.35	2.12596e-05	2.57564e-05	2.61551e-16	9.56941e-17
-3.34	2.14908e-05	2.61085e-05	2.70553e-16	9.92617e-17
-3.33	2.17247e-05	2.64654e-05	2.79868e-16	1.02962e-16
-3.32	2.19614e-05	2.68272e-05	2.89508e-16	1.06801e-16
-3.31	2.22011e-05	2.71939e-05	2.99485e-16	1.10783e-16
-3.3	2.24437e-05	2.75657e-05	3.09809e-16	1.14913e-16
-3.29	2.26892e-05	2.79425e-05	3.20494e-16	1.19197e-16
-3.28	2.29378e-05	2.83245e-05	3.31552e-16	1.23641e-16
-3.27	2.31894e-05	2.87118e-05	3.42996e-16	1.28251e-16
-3.26	2.34441e-05	2.91043e-05	3.5484e-16	1.33032e-16
-3.25	2.37019e-05	2.95022e-05	3.67099e-16	1.37992e-16
-3.24	2.39629e-05	2.99055e-05	3.79786e-16	1.43137e-16
-3.23	2.42271e-05	3.03144e-05	3.92917e-16	1.48473e-16
-3.22	2.44945e-05	3.07288e-05	4.06508e-16	1.54009e-16
-3.21	2.47652e-05	3.11489e-05	4.20574e-16	1.59751e-16
-3.2	2.50393e-05	3.15748e-05	4.35134e-16	1.65707e-16
-3.19	2.53168e-05	3.20065e-05	4.50203e-16	1.71885e-16
-3.18	2.55977e-05	3.24441e-05	4.65802e-16	1.78294e-16
-3.17	2.58821e-05	3.28877e-05	4.81947e-16	1.84941e-16
-3.16	2.617e-05	3.33373e-05	4.98659e-16	1.91836e-16
-3.15	2.64614e-05	3.37931e-05	5.15957e-16	1.98989e-16
-3.14	2.67565e-05	3.42552e-05	5.33863e-16	2.06408e-16
-3.13	2.70553e-05	3.47235e-05	5.52398e-16	2.14104e-16
-3.12	2.73578e-05	3.51983e-05	5.71585e-16	2.22086e-16
-3.11	2.7664e-05	3.56796e-05	5.91446e-16	2.30367e-16
-3.1	2.79741e-05	3.61674e-05	6.12006e-16	2.38956e-16
-3.09	2.8288e-05	3.6662e-05	6.33289e-16	2.47865e-16
-3.08	2.86058e-05	3.71632e-05	6.55322e-16	2.57107e-16
-3.07	2.89277e-05	3.76714e-05	6.78131e-16	2.66693e-16
-3.06	2.92535e-05	3.81865e-05	7.01743e-16	2.76637e-16
-3.05	2.95834e-05	3.87086e-05	7.26187e-16	2.86951e-16
-3.04	2.99175e-05	3.92379e-05	7.51494e-16	2.9765e-16
-3.03	3.02558e-05	3.97745e-05	7.77693e-16	3.08748e-16
-3.02	3.05983e-05	4.03184e-05	8.04816e-16	3.2026e-16
-3.01	3.09451e-05	4.08697e-05	8.32897e-16	3.32201e-16
-3	3.12962e-05	4.14285e-05	8.6197e-16	3.44588e-16
-2.99	3.16518e-05	4.1995e-05	8.9207e-16	3.57436e-16
-2.98	3.20119e-05	4.25693e-05	9.23234e-16	3.70763e-16
-2.97	3.23766e-05	4.31514e-05	9.555e-16	3.84587e-16
-2.96	3.27458e-05	4.37415e-05	9.88907e-16	3.98927e-16
-2.95	3.31197e-05	4.43397e-05	1.0235e-15	4.13802e-16
-2.94	3.34983e-05	4.4946e-05	1.05931e-15	4.29231e-16
-2.93	3.38818e-05	4.55606e-05	1.09639e-15	4.45236e-16
-2.92	3.427e-05	4.61837e-05	1.13479e-15	4.61837e-16
-2.91	3.46633e-05	4.68153e-05	1.17454e-15	4.79057e-16
-2.9	3.50615e-05	4.74555e-05	1.21571e-15	4.9692e-16
-2.89	3.54648e-05	4.81045e-05	1.25834e-15	5.15449e-16
-2.88	3.58732e-05	4.87623e-05	1.30248e-15	5.34668e-16
-2.87	3.62868e-05	4.94292e-05	1.34818e-15	5.54605e-16
-2.86	3.67057e-05	5.01052e-05	1.39551e-15	5.75284e-16
-2.85	3.71299e-05	5.07904e-05	1.44452e-15	5.96735e-16
-2.84	3.75595e-05	5.1485e-05	1.49527e-15	6.18986e-16
-2.83	3.79947e-05	5.21891e-05	1.54783e-15	6.42067e-16
-2.82	3.84354e-05	5.29029e-05	1.60225e-15	6.66008e-16
-2.81	3.88817e-05	5.36264e-05	1.65861e-15	6.90842e-16
-2.8	3.93338e-05	5.43598e-05	1.71698e-15	7.16602e-16
-2.79	3.97916e-05	5.51033e-05	1.77743e-15	7.43323e-16
-2.78	4.02554e-05	5.58569e-05	1.84003e-15	7.7104e-16
-2.77	4.07251e-05	5.66208e-05	1.90486e-15	7.99791e-16
-2.76	4.12008e-05	5.73952e-05	1.972e-15	8.29614e-16
-2.75	4.16827e-05	5.81802e-05	2.04153e-15	8.60549e-16
-2.74	4.21708e-05	5.8976e-05	2.11354e-15	8.92638e-16
-2.73	4.26651e-05	5.97826e-05	2.18813e-15	9.25923e-16
-2.72	4.31659e-05	6.06003e-05	2.26538e-15	9.6045e-16
-2.71	4.36731e-05	6.14291e-05	2.34538e-15	9.96264e-16
-2.7	4.41869e-05	6.22693e-05	2.42825e-15	1.03341e-15
-2.69	4.47073e-05	6.3121e-05	2.51407e-15	1.07195e-15
-2.68	4.52344e-05	6.39844e-05	2.60297e-15	1.11192e-15
-2.67	4.57684e-05	6.48596e-05	2.69504e-15	1.15338e-15
-2.66	4.63093e-05	6.57467e-05	2.79041e-15	1.19639e-15
-2.65	4.68572e-05	6.6646e-05	2.88919e-15	1.24101e-15
-2.64	4.74123e-05	6.75576e-05	2.99151e-15	1.28728e-15
-2.63	4.79745e-05	6.84817e-05	3.0975e-15	1.33529e-15
-2.62	4.85441e-05	6.94184e-05	3.20728e-15	1.38508e-15
-2.61	4.91211e-05	7.03679e-05	3.32099e-15	1.43673e-15
-2.6	4.97056e-05	7.13304e-05	3.43879e-15	1.4903e-15
-2.59	5.02977e-05	7.23062e-05	3.56081e-15	1.54588e-15
-2.58	5.08976e-05	7.32952e-05	3.6872e-15	1.60352e-15
-2.57	5.15053e-05	7.42978e-05	3.81814e-15	1.66332e-15
-2.56	5.21209e-05	7.53141e-05	3.95378e-15	1.72535e-15
-2.55	5.27446e-05	7.63444e-05	4.09429e-15	1.78969e-15
-2.54	5.33765e-05	7.73887e-05	4.23984e-15	1.85643e-15
-2.53	5.40166e-05	7.84473e-05	4.39064e-15	1.92565e-15
-2.52	5.46652e-05	7.95204e-05	4.54685e-15	1.99746e-15
-2.51	5.53222e-05	8.06082e-05	4.70868e-15	2.07195e-15
-2.5	5.59879e-05	8.17109e-05	4.87634e-15	2.14922e-15
-2.49	5.66623e-05	8.28287e-05	5.05003e-15	2.22936e-15
-2.48	5.73456e-05	8.39618e-05	5.22998e-15	2.3125e-15
-2.47	5.80379e-05	8.51104e-05	5.41641e-15	2.39874e-15
-2.46	5.87393e-05	8.62747e-05	5.60956e-15	2.48819e-15
-2.45	5.94499e-05	8.74549e-05	5.80967e-15	2.58098e-15
-2.44	6.017e-05	8.86514e-05	6.017e-15	2.67723e-15
-2.43	6.08995e-05	8.98641e-05	6.2318e-15	2.77707e-15
-2.42	6.16387e-05	9.10935e-05	6.45436e-15	2.88063e-15
-2.41	6.23876e-05	9.23397e-05	6.68495e-15	2.98805e-15
-2.4	6.31465e-05	9.3603e-05	6.92387e-15	3.09949e-15
-2.39	6.39154e-05	9.48836e-05	7.17142e-15	3.21507e-15
-2.38	6.46945e-05	9.61816e-05	7.42792e-15	3.33497e-15
-2.37	6.54839e-05	9.74975e-05	7.69369e-15	3.45934e-15
-2.36	6.62838e-05	9.88314e-05	7.96906e-15	3.58835e-15
-2.35	6.70943e-05	0.000100183	8.2544e-15	3.72217e-15
-2.34	6.79156e-05	0.000101554	8.55007e-15	3.86098e-15
-2.33	6.87478e-05	0.000102944	8.85643e-15	4.00497e-15
-2.32	6.95911e-05	0.000104352	9.17389e-15	4.15433e-15
-2.31	7.04456e-05	0.00010578	9.50285e-15	4.30925e-15
-2.3	7.13115e-05	0.000107227	9.84373e-15	4.46996e-15
-2.29	7.21889e-05	0.000108694	1.0197e-14	4.63666e-15
-2.28	7.30781e-05	0.000110181	1.0563e-14	4.80958e-15
-2.27	7.39791e-05	0.000111689	1.09423e-14	4.98894e-15
-2.26	7.48922e-05	0.000113217	1.13354e-14	5.175e-15
-2.25	7.58175e-05	0.000114766	1.17427e-14	5.368e-15
-2.24	7.67551e-05	0.000116336	1.21649e-14	5.56819e-15
-2.23	7.77053e-05	0.000117928	1.26023e-14	5.77585e-15
-2.22	7.86683e-05	0.000119541	1.30557e-14	5.99126e-15
-2.21	7.96441e-05	0.000121177	1.35255e-14	6.2147e-15
-2.2	8.06331e-05	0.000122835	1.40124e-14	6.44647e-15
-2.19	8.16353e-05	0.000124516	1.4517e-14	6.68689e-15
-2.18	8.26509e-05	0.000126219	1.504e-14	6.93627e-15
-2.17	8.36803e-05	0.000127946	1.5582e-14	7.19496e-15
-2.16	8.47235e-05	0.000129697	1.61437e-14	7.46329e-15
-2.15	8.57807e-05	0.000131472	1.67259e-14	7.74164e-15
-2.14	8.68521e-05	0.000133271	1.73293e-14	8.03036e-15
-2.13	8.7938e-05	0.000135094	1.79546e-14	8.32985e-15
-2.12	8.90385e-05	0.000136943	1.86028e-14	8.64052e-15
-2.11	9.01539e-05	0.000138817	1.92746e-14	8.96277e-15
-2.1	9.12844e-05	0.000140716	1.99708e-14	9.29704e-15
-2.09	9.24301e-05	0.000142642	2.06925e-14	9.64377e-15
-2.08	9.35913e-05	0.000144594	2.14405e-14	1.00034e-14
-2.07	9.47682e-05	0.000146572	2.22158e-14	1.03765e-14
-2.06	9.5961e-05	0.000148578	2.30194e-14	1.07635e-14
-2.05	9.717e-05	0.000150611	2.38524e-14	1.1165e-14
-2.04	9.83954e-05	0.000152672	2.47158e-14	1.15814e-14
-2.03	9.96374e-05	0.000154761	2.56107e-14	1.20133e-14
-2.02	0.000100896	0.000156879	2.65384e-14	1.24614e-14
-2.01	0.000102172	0.000159026	2.75e-14	1.29261e-14
-2	0.000103465	0.000161202	2.84967e-14	1.34082e-14
-1.99	0.000104776	0.000163408	2.953e-14	1.39083e-14
-1.98	0.000106105	0.000165645	3.0601e-14	1.4427e-14
-1.97	0.000107452	0.000167911	3.17112e-14	1.49651e-14
-1.96	0.000108817	0.000170209	3.28621e-14	1.55233e-14
-1.95	0.0001102	0.000172539	3.40552e-14	1.61023e-14
-1.94	0.000111603	0.0001749	3.52919e-14	1.67028e-14
-1.93	0.000113025	0.000177294	3.6574e-14	1.73258e-14
-1.92	0.000114466	0.00017972	3.79031e-14	1.7972e-14
-1.91	0.000115926	0.000182179	3.9281e-14	1.86423e-14
-1.9	0.000117407	0.000184673	4.07094e-14	1.93376e-14
-1.89	0.000118908	0.0001872	4.21902e-14	2.00589e-14
-1.88	0.00012043	0.000189762	4.37253e-14	2.0807e-14
-1.87	0.000121972	0.000192359	4.53168e-14	2.15831e-14
-1.86	0.000123535	0.000194992	4.69668e-14	2.23881e-14
-1.85	0.00012512	0.000197661	4.86773e-14	2.32231e-14
-1.84	0.000126727	0.000200366	5.04508e-14	2.40893e-14
-1.83	0.000128355	0.000203108	5.22894e-14	2.49878e-14
-1.82	0.000130006	0.000205888	5.41956e-14	2.59198e-14
-1.81	0.00013168	0.000208706	5.61718e-14	2.68865e-14
-1.8	0.000133376	0.000211562	5.82208e-14	2.78894e-14
-1.79	0.000135096	0.000214458	6.03452e-14	2.89296e-14
-1.78	0.00013684	0.000217393	6.25478e-14	3.00086e-14
-1.77	0.000138607	0.000220369	6.48315e-14	3.11279e-14
-1.76	0.000140399	0.000223385	6.71992e-14	3.2289e-14
-1.75	0.000142216	0.000226443	6.96542e-14	3.34933e-14
-1.74	0.000144057	0.000229542	7.21996e-14	3.47426e-14
-1.73	0.000145924	0.000232684	7.48389e-14	3.60385e-14
-1.72	0.000147817	0.000235869	7.75754e-14	3.73827e-14
-1.71	0.000149736	0.000239097	8.04128e-14	3.8777e-14
-1.7	0.000151681	0.00024237	8.33549e-14	4.02234e-14
-1.69	0.000153653	0.000245688	8.64056e-14	4.17237e-14
-1.68	0.000155653	0.000249051	8.95688e-14	4.328e-14
-1.67	0.00015768	0.00025246	9.28487e-14	4.48944e-14
-1.66	0.000159735	0.000255915	9.62498e-14	4.65689e-14
-1.65	0.000161819	0.000259418	9.97765e-14	4.8306e-14
-1.64	0.000163931	0.000262969	1.03433e-13	5.01078e-14
-1.63	0.000166073	0.000266569	1.07226e-13	5.19768e-14
-1.62	0.000168244	0.000270218	1.11158e-13	5.39156e-14
-1.61	0.000170446	0.000273917	1.15235e-13	5.59267e-14
-1.6	0.000172678	0.000277667	1.19464e-13	5.80128e-14
-1.59	0.000174941	0.000281468	1.23849e-13	6.01767e-14
-1.58	0.000177235	0.000285321	1.28396e-13	6.24214e-14
-1.57	0.000179562	0.000289227	1.33111e-13	6.47498e-14
-1.56	0.00018192	0.000293186	1.38001e-13	6.7165e-14
-1.55	0.000184312	0.0002972	1.43071e-13	6.96704e-14
-1.54	0.000186737	0.000301268	1.4833e-13	7.22692e-14
-1.53	0.000189195	0.000305392	1.53783e-13	7.49649e-14
-1.52	0.000191688	0.000309573	1.59439e-13	7.77613e-14
-1.51	0.000194215	0.000313811	1.65304e-13	8.06619e-14
-1.5	0.000196778	0.000318107	1.71386e-13	8.36708e-14
-1.49	0.000199376	0.000322462	1.77694e-13	8.67919e-14
-1.48	0.000202011	0.000326877	1.84236e-13	9.00294e-14
-1.47	0.000204683	0.000331352	1.91021e-13	9.33877e-14
-1.46	0.000207391	0.000335888	1.98057e-13	9.68713e-14
-1.45	0.000210138	0.000340487	2.05355e-13	1.00485e-13
-1.44	0.000212923	0.000345149	2.12923e-13	1.04233e-13
-1.43	0.000215747	0.000349874	2.20772e-13	1.08121e-13
-1.42	0.00021861	0.000354664	2.28913e-13	1.12155e-13
-1.41	0.000221514	0.00035952	2.37356e-13	1.16338e-13
-1.4	0.000224458	0.000364442	2.46113e-13	1.20678e-13
-1.39	0.000227443	0.000369432	2.55196e-13	1.2518e-13
-1.38	0.000230471	0.00037449	2.64616e-13	1.2985e-13
-1.37	0.00023354	0.000379617	2.74386e-13	1.34693e-13
-1.36	0.000236653	0.000384815	2.84519e-13	1.39718e-13
-1.35	0.000239809	0.000390084	2.9503e-13	1.4493e-13
-1.34	0.00024301	0.000395425	3.05931e-13	1.50336e-13
-1.33	0.000246256	0.000400839	3.17239e-13	1.55945e-13
-1.32	0.000249547	0.000406328	3.28967e-13	1.61762e-13
-1.31	0.000252884	0.000411891	3.41131e-13	1.67796e-13
-1.3	0.000256269	0.000417531	3.53749e-13	1.74056e-13
-1.29	0.0002597	0.000423248	3.66837e-13	1.80549e-13
-1.28	0.000263181	0.000429044	3.80412e-13	1.87284e-13
-1.27	0.00026671	0.000434919	3.94493e-13	1.94271e-13
-1.26	0.000270289	0.000440874	4.09099e-13	2.01518e-13
-1.25	0.000273918	0.000446911	4.24249e-13	2.09036e-13
-1.24	0.000277598	0.000453031	4.39964e-13	2.16834e-13
-1.23	0.000281331	0.000459235	4.56265e-13	2.24923e-13
-1.22	0.000285116	0.000465523	4.73174e-13	2.33314e-13
-1.21	0.000288954	0.000471898	4.90714e-13	2.42018e-13
-1.2	0.000292846	0.00047836	5.08909e-13	2.51047e-13
-1.19	0.000296794	0.000484911	5.27782e-13	2.60413e-13
-1.18	0.000300797	0.000491551	5.47361e-13	2.70128e-13
-1.17	0.000304857	0.000498283	5.6767e-13	2.80205e-13
-1.16	0.000308974	0.000505107	5.88738e-13	2.90659e-13
-1.15	0.000313149	0.000512024	6.10592e-13	3.01502e-13
-1.14	0.000317384	0.000519036	6.33263e-13	3.1275e-13
-1.13	0.000321678	0.000526144	6.56782e-13	3.24418e-13
-1.12	0.000326033	0.00053335	6.81179e-13	3.36521e-13
-1.11	0.00033045	0.000540654	7.06489e-13	3.49076e-13
-1.1	0.000334929	0.000548059	7.32744e-13	3.62099e-13
-1.09	0.000339471	0.000555565	7.59982e-13	3.75608e-13
-1.08	0.000344079	0.000563174	7.88239e-13	3.89621e-13
-1.07	0.000348751	0.000570887	8.17552e-13	4.04157e-13
-1.06	0.00035349	0.000578706	8.47963e-13	4.19235e-13
-1.05	0.000358296	0.000586632	8.79511e-13	4.34876e-13
-1.04	0.00036317	0.000594667	9.12241e-13	4.51101e-13
-1.03	0.000368113	0.000602811	9.46196e-13	4.67931e-13
-1.02	0.000373127	0.000611068	9.81423e-13	4.85389e-13
-1.01	0.000378211	0.000619438	1.01797e-12	5.03498e-13
-1	0.000383368	0.000627922	1.05588e-12	5.22283e-13
-0.99	0.000388599	0.000636523	1.09522e-12	5.41769e-13
-0.98	0.000393904	0.000645242	1.13603e-12	5.61982e-13
-0.97	0.000399284	0.00065408	1.17837e-12	5.82949e-13
-0.96	0.000404741	0.000663039	1.2223e-12	6.04699e-13
-0.95	0.000410275	0.000672121	1.26787e-12	6.2726e-13
-0.94	0.000415888	0.000681328	1.31515e-12	6.50663e-13
-0.93	0.000421581	0.000690661	1.36421e-12	6.7494e-13
-0.92	0.000427356	0.000700122	1.41511e-12	7.00122e-13
-0.91	0.000433213	0.000709713	1.46792e-12	7.26244e-13
-0.9	0.000439153	0.000719435	1.5227e-12	7.53341e-13
-0.89	0.000445178	0.000729291	1.57955e-12	7.81449e-13
-0.88	0.000451288	0.000739281	1.63853e-12	8.10606e-13
-0.87	0.000457487	0.000749409	1.69972e-12	8.40851e-13
-0.86	0.000463773	0.000759675	1.76322e-12	8.72224e-13
-0.85	0.00047015	0.000770083	1.82909e-12	9.04768e-13
-0.84	0.000476617	0.000780633	1.89745e-12	9.38527e-13
-0.83	0.000483177	0.000791327	1.96837e-12	9.73545e-13
-0.82	0.00048983	0.000802169	2.04195e-12	1.00987e-12
-0.81	0.000496579	0.000813159	2.11831e-12	1.04755e-12
-0.8	0.000503425	0.0008243	2.19753e-12	1.08664e-12
-0.79	0.000510368	0.000835593	2.27973e-12	1.12718e-12
-0.78	0.00051741	0.000847042	2.36502e-12	1.16924e-12
-0.77	0.000524554	0.000858647	2.45352e-12	1.21287e-12
-0.76	0.0005318	0.000870412	2.54535e-12	1.25813e-12
-0.75	0.000539149	0.000882338	2.64064e-12	1.30507e-12
-0.74	0.000546604	0.000894428	2.73951e-12	1.35377e-12
-0.73	0.000554166	0.000906683	2.8421e-12	1.40429e-12
-0.72	0.000561836	0.000919107	2.94856e-12	1.45669e-12
-0.71	0.000569616	0.000931701	3.05902e-12	1.51104e-12
-0.7	0.000577508	0.000944468	3.17364e-12	1.56743e-12
-0.69	0.000585513	0.00095741	3.29258e-12	1.62591e-12
-0.68	0.000593633	0.000970529	3.416e-12	1.68659e-12
-0.67	0.000601869	0.000983829	3.54407e-12	1.74952e-12
-0.66	0.000610224	0.000997311	3.67696e-12	1.81481e-12
-0.65	0.000618699	0.00101098	3.81486e-12	1.88253e-12
-0.64	0.000627295	0.00102483	3.95797e-12	1.95278e-12
-0.63	0.000636015	0.00103888	4.10646e-12	2.02565e-12
-0.62	0.000644861	0.00105311	4.26055e-12	2.10124e-12
-0.61	0.000653834	0.00106755	4.42046e-12	2.17965e-12
-0.6	0.000662935	0.00108218	4.58639e-12	2.26099e-12
-0.59	0.000672168	0.00109701	4.75859e-12	2.34536e-12
-0.58	0.000681534	0.00111204	4.93728e-12	2.43289e-12
-0.57	0.000691034	0.00112729	5.12271e-12	2.52368e-12
-0.56	0.000700672	0.00114274	5.31514e-12	2.61786e-12
-0.55	0.000710448	0.0011584	5.51483e-12	2.71555e-12
-0.54	0.000720365	0.00117428	5.72206e-12	2.81689e-12
-0.53	0.000730425	0.00119037	5.93712e-12	2.92202e-12
-0.52	0.00074063	0.00120669	6.16029e-12	3.03106e-12
-0.51	0.000750982	0.00122323	6.39189e-12	3.14418e-12
-0.5	0.000761484	0.00124	6.63225e-12	3.26152e-12
-0.49	0.000772137	0.00125699	6.88168e-12	3.38324e-12
-0.48	0.000782944	0.00127422	7.14053e-12	3.50951e-12
-0.47	0.000793906	0.00129169	7.40916e-12	3.64048e-12
-0.46	0.000805027	0.0013094	7.68795e-12	3.77635e-12
-0.45	0.000816309	0.00132735	7.97728e-12	3.91729e-12
-0.44	0.000827754	0.00134555	8.27754e-12	4.06349e-12
-0.43	0.000839364	0.00136399	8.58915e-12	4.21514e-12
-0.42	0.000851142	0.00138269	8.91255e-12	4.37246e-12
-0.41	0.00086309	0.00140165	9.24818e-12	4.53565e-12
-0.4	0.000875211	0.00142087	9.5965e-12	4.70493e-12
-0.39	0.000887507	0.00144035	9.958e-12	4.88054e-12
-0.38	0.000899982	0.0014601	1.03332e-11	5.06269e-12
-0.37	0.000912637	0.00148012	1.07225e-11	5.25165e-12
-0.36	0.000925475	0.00150041	1.11267e-11	5.44767e-12
-0.35	0.000938498	0.00152099	1.15461e-11	5.651e-12
-0.34	0.000951711	0.00154184	1.19813e-11	5.86192e-12
-0.33	0.000965115	0.00156298	1.24331e-11	6.08071e-12
-0.32	0.000978713	0.00158442	1.2902e-11	6.30768e-12
-0.31	0.000992508	0.00160614	1.33886e-11	6.54311e-12
-0.3	0.0010065	0.00162817	1.38936e-11	6.78734e-12
-0.29	0.0010207	0.0016505	1.44178e-11	7.04069e-12
-0.28	0.00103511	0.00167313	1.49618e-11	7.30349e-12
-0.27	0.00104972	0.00169608	1.55265e-11	7.57611e-12
-0.26	0.00106454	0.00171934	1.61125e-11	7.85891e-12
-0.25	0.00107958	0.00174292	1.67208e-11	8.15226e-12
-0.24	0.00109484	0.00176683	1.73521e-11	8.45657e-12
-0.23	0.00111032	0.00179106	1.80073e-11	8.77224e-12
-0.22	0.00112603	0.00181563	1.86874e-11	9.0997e-12
-0.21	0.00114196	0.00184053	1.93933e-11	9.43938e-12
-0.2	0.00115813	0.00186578	2.0126e-11	9.79175e-12
-0.19	0.00117453	0.00189137	2.08864e-11	1.01573e-11
-0.18	0.00119117	0.00191732	2.16757e-11	1.05365e-11
-0.17	0.00120805	0.00194362	2.24949e-11	1.09298e-11
-0.16	0.00122517	0.00197029	2.33452e-11	1.13378e-11
-0.15	0.00124255	0.00199732	2.42278e-11	1.17611e-11
-0.14	0.00126018	0.00202472	2.51438e-11	1.22001e-11
-0.13	0.00127806	0.0020525	2.60946e-11	1.26556e-11
-0.12	0.00129621	0.00208066	2.70816e-11	1.31281e-11
-0.11	0.00131461	0.0021092	2.8106e-11	1.36182e-11
-0.1	0.00133329	0.00213815	2.91693e-11	1.41266e-11
-0.09	0.00135224	0.00216748	3.02729e-11	1.4654e-11
-0.08	0.00137147	0.00219723	3.14185e-11	1.52011e-11
-0.07	0.00139097	0.00222738	3.26076e-11	1.57686e-11
-0.06	0.00141076	0.00225794	3.38419e-11	1.63574e-11
-0.05	0.00143084	0.00228893	3.5123e-11	1.69681e-11
-0.04	0.00145122	0.00232034	3.64529e-11	1.76016e-11
-0.03	0.00147188	0.00235219	3.78333e-11	1.82588e-11
-0.02	0.00149286	0.00238447	3.92661e-11	1.89405e-11
-0.01	0.00151413	0.0024172	4.07534e-11	1.96477e-11
0	0.00153572	0.00245037	4.22973e-11	2.03813e-11
0.01	0.00155762	0.00248401	4.38998e-11	2.11423e-11
0.02	0.00157985	0.0025181	4.55633e-11	2.19318e-11
0.03	0.00160239	0.00255267	4.729e-11	2.27507e-11
0.04	0.00162527	0.00258771	4.90824e-11	2.36002e-11
0.05	0.00164848	0.00262324	5.0943e-11	2.44815e-11
0.06	0.00167203	0.00265925	5.28743e-11	2.53956e-11
0.07	0.00169593	0.00269576	5.48792e-11	2.6344e-11
0.08	0.00172017	0.00273277	5.69603e-11	2.73277e-11
0.09	0.00174477	0.00277029	5.91206e-11	2.83482e-11
0.1	0.00176973	0.00280833	6.13632e-11	2.94068e-11
0.11	0.00179506	0.00284689	6.36911e-11	3.0505e-11
0.12	0.00182075	0.00288598	6.61076e-11	3.16442e-11
0.13	0.00184683	0.00292561	6.86161e-11	3.28259e-11
0.14	0.00187328	0.00296579	7.12201e-11	3.40518e-11
0.15	0.00190012	0.00300652	7.39233e-11	3.53235e-11
0.16	0.00192736	0.00304781	7.67294e-11	3.66428e-11
0.17	0.00195499	0.00308967	7.96425e-11	3.80113e-11
0.18	0.00198303	0.00313211	8.26664e-11	3.94309e-11
0.19	0.00201148	0.00317513	8.58056e-11	4.09036e-11
0.2	0.00204035	0.00321875	8.90644e-11	4.24313e-11
0.21	0.00206964	0.00326296	9.24474e-11	4.40161e-11
0.22	0.00209936	0.00330779	9.59593e-11	4.56602e-11
0.23	0.00212952	0.00335323	9.96051e-11	4.73656e-11
0.24	0.00216012	0.0033993	1.0339e-10	4.91348e-11
0.25	0.00219117	0.003446	1.07319e-10	5.09701e-11
0.26	0.00222267	0.00349335	1.11398e-10	5.2874e-11
0.27	0.00225464	0.00354135	1.15632e-10	5.48491e-11
0.28	0.00228708	0.00359002	1.20028e-10	5.68979e-11
0.29	0.00232	0.00363935	1.24591e-10	5.90234e-11
0.3	0.0023534	0.00368937	1.29329e-10	6.12282e-11
0.31	0.00238729	0.00374007	1.34247e-10	6.35155e-11
0.32	0.00242167	0.00379147	1.39353e-10	6.58883e-11
0.33	0.00245657	0.00384359	1.44653e-10	6.83497e-11
0.34	0.00249198	0.00389642	1.50156e-10	7.09032e-11
0.35	0.00252791	0.00394998	1.55869e-10	7.35521e-11
0.36	0.00256437	0.00400428	1.618e-10	7.63e-11
0.37	0.00260136	0.00405933	1.67958e-10	7.91507e-11
0.38	0.0026389	0.00411514	1.7435e-10	8.21079e-11
0.39	0.00267699	0.00417172	1.80987e-10	8.51757e-11
0.4	0.00271565	0.00422909	1.87877e-10	8.83581e-11
0.41	0.00275487	0.00428724	1.9503e-10	9.16595e-11
0.42	0.00279468	0.0043462	2.02456e-10	9.50844e-11
0.43	0.00283507	0.00440597	2.10166e-10	9.86373e-11
0.44	0.00287605	0.00446656	2.18171e-10	1.02323e-10
0.45	0.00291764	0.004528	2.26481e-10	1.06147e-10
0.46	0.00295985	0.00459028	2.35109e-10	1.10113e-10
0.47	0.00300268	0.00465342	2.44067e-10	1.14228e-10
0.48	0.00304614	0.00471744	2.53366e-10	1.18497e-10
0.49	0.00309024	0.00478234	2.63022e-10	1.22925e-10
0.5	0.00313499	0.00484813	2.73046e-10	1.27519e-10
0.51	0.00318041	0.00491484	2.83454e-10	1.32285e-10
0.52	0.00322649	0.00498247	2.94259e-10	1.37229e-10
0.53	0.00327326	0.00505103	3.05478e-10	1.42357e-10
0.54	0.00332072	0.00512055	3.17126e-10	1.47678e-10
0.55	0.00336888	0.00519102	3.29219e-10	1.53198e-10
0.56	0.00341775	0.00526247	3.41775e-10	1.58924e-10
0.57	0.00346735	0.0053349	3.54811e-10	1.64864e-10
0.58	0.00351768	0.00540834	3.68346e-10	1.71027e-10
0.59	0.00356876	0.0054828	3.82399e-10	1.7742e-10
0.6	0.00362059	0.00555828	3.9699e-10	1.84052e-10
0.61	0.00367319	0.00563481	4.12139e-10	1.90932e-10
0.62	0.00372657	0.0057124	4.27868e-10	1.9807e-10
0.63	0.00378074	0.00579107	4.44199e-10	2.05475e-10
0.64	0.00383572	0.00587082	4.61155e-10	2.13157e-10
0.65	0.00389151	0.00595168	4.7876e-10	2.21126e-10
0.66	0.00394813	0.00603366	4.9704e-10	2.29393e-10
0.67	0.00400559	0.00611677	5.16019e-10	2.3797e-10
0.68	0.0040639	0.00620104	5.35726e-10	2.46868e-10
0.69	0.00412308	0.00628647	5.56187e-10	2.56098e-10
0.7	0.00418313	0.00637309	5.77433e-10	2.65674e-10
0.71	0.00424408	0.0064609	5.99492e-10	2.75609e-10
0.72	0.00430593	0.00654994	6.22397e-10	2.85915e-10
0.73	0.00436871	0.00664021	6.46179e-10	2.96607e-10
0.74	0.00443241	0.00673173	6.70873e-10	3.07699e-10
0.75	0.00449707	0.00682452	6.96513e-10	3.19207e-10
0.76	0.00456268	0.0069186	7.23137e-10	3.31145e-10
0.77	0.00462928	0.00701398	7.50781e-10	3.4353e-10
0.78	0.00469686	0.00711069	7.79485e-10	3.56379e-10
0.79	0.00476545	0.00720874	8.0929e-10	3.69708e-10
0.8	0.00483506	0.00730815	8.40238e-10	3.83537e-10
0.81	0.00490571	0.00740894	8.72373e-10	3.97884e-10
0.82	0.00497742	0.00751113	9.05741e-10	4.12767e-10
0.83	0.00505019	0.00761474	9.40389e-10	4.28208e-10
0.84	0.00512404	0.00771979	9.76366e-10	4.44227e-10
0.85	0.005199	0.0078263	1.01372e-09	4.60847e-10
0.86	0.00527508	0.00793429	1.05252e-09	4.78088e-10
0.87	0.00535229	0.00804378	1.0928e-09	4.95975e-10
0.88	0.00543066	0.00815479	1.13462e-09	5.14532e-10
0.89	0.00551019	0.00826734	1.17806e-09	5.33784e-10
0.9	0.00559092	0.00838146	1.22316e-09	5.53758e-10
0.91	0.00567285	0.00849717	1.26999e-09	5.74479e-10
0.92	0.00575601	0.00861449	1.31862e-09	5.95977e-10
0.93	0.0058404	0.00873344	1.36912e-09	6.1828e-10
0.94	0.00592607	0.00885404	1.42156e-09	6.41419e-10
0.95	0.00601301	0.00897633	1.47602e-09	6.65424e-10
0.96	0.00610126	0.00910032	1.53257e-09	6.90329e-10
0.97	0.00619083	0.00922603	1.59129e-09	7.16168e-10
0.98	0.00628174	0.00935349	1.65226e-09	7.42974e-10
0.99	0.00637401	0.00948273	1.71559e-09	7.70786e-10
1	0.00646766	0.00961378	1.78134e-09	7.99639e-10
1.01	0.00656272	0.00974665	1.84963e-09	8.29574e-10
1.02	0.00665921	0.00988137	1.92054e-09	8.60631e-10
1.03	0.00675715	0.010018	1.99417e-09	8.92852e-10
1.04	0.00685655	0.0101565	2.07064e-09	9.26281e-10
1.05	0.00695745	0.0102969	2.15006e-09	9.60963e-10
1.06	0.00705986	0.0104393	2.23252e-09	9.96945e-10
1.07	0.00716382	0.0105837	2.31816e-09	1.03428e-09
1.08	0.00726933	0.0107301	2.4071e-09	1.07301e-09
1.09	0.00737644	0.0108785	2.49946e-09	1.11319e-09
1.1	0.00748515	0.011029	2.59538e-09	1.15488e-09
1.11	0.0075955	0.0111817	2.69499e-09	1.19814e-09
1.12	0.00770752	0.0113364	2.79843e-09	1.24301e-09
1.13	0.00782122	0.0114933	2.90586e-09	1.28957e-09
1.14	0.00793663	0.0116524	3.01742e-09	1.33788e-09
1.15	0.00805379	0.0118138	3.13329e-09	1.388e-09
1.16	0.00817271	0.0119774	3.25361e-09	1.44e-09
1.17	0.00829343	0.0121432	3.37858e-09	1.49394e-09
1.18	0.00841597	0.0123114	3.50836e-09	1.54992e-09
1.19	0.00854036	0.012482	3.64314e-09	1.60799e-09
1.2	0.00866662	0.0126549	3.78312e-09	1.66825e-09
1.21	0.0087948	0.0128303	3.92849e-09	1.73076e-09
1.22	0.00892492	0.0130081	4.07947e-09	1.79562e-09
1.23	0.009057	0.0131884	4.23628e-09	1.86292e-09
1.24	0.00919109	0.0133713	4.39913e-09	1.93274e-09
1.25	0.0093272	0.0135567	4.56826e-09	2.00518e-09
1.26	0.00946538	0.0137447	4.74392e-09	2.08034e-09
1.27	0.00960565	0.0139353	4.92636e-09	2.15833e-09
1.28	0.00974804	0.0141286	5.11584e-09	2.23924e-09
1.29	0.0098926	0.0143247	5.31264e-09	2.32319e-09
1.3	0.0100393	0.0145234	5.51703e-09	2.41029e-09
1.31	0.0101883	0.014725	5.72931e-09	2.50067e-09
1.32	0.0103396	0.0149294	5.9498e-09	2.59444e-09
1.33	0.0104931	0.0151367	6.1788e-09	2.69173e-09
1.34	0.010649	0.0153469	6.41664e-09	2.79268e-09
1.35	0.0108072	0.01556	6.66368e-09	2.89741e-09
1.36	0.0109679	0.0157762	6.92026e-09	3.00609e-09
1.37	0.011131	0.0159954	7.18677e-09	3.11885e-09
1.38	0.0112966	0.0162176	7.46357e-09	3.23584e-09
1.39	0.0114647	0.016443	7.75107e-09	3.35724e-09
1.4	0.0116354	0.0166716	8.0497e-09	3.48319e-09
1.41	0.0118086	0.0169034	8.35987e-09	3.61388e-09
1.42	0.0119846	0.0171385	8.68204e-09	3.74949e-09
1.43	0.0121632	0.0173768	9.01668e-09	3.89019e-09
1.44	0.0123445	0.0176186	9.36427e-09	4.03618e-09
1.45	0.0125286	0.0178637	9.72531e-09	4.18766e-09
1.46	0.0127156	0.0181123	1.01003e-08	4.34484e-09
1.47	0.0129054	0.0183644	1.04899e-08	4.50793e-09
1.48	0.0130981	0.0186201	1.08945e-08	4.67715e-09
1.49	0.0132937	0.0188794	1.13148e-08	4.85274e-09
1.5	0.0134924	0.0191423	1.17513e-08	5.03494e-09
1.51	0.0136941	0.019409	1.22048e-08	5.22399e-09
1.52	0.0138989	0.0196794	1.26759e-08	5.42015e-09
1.53	0.0141068	0.0199536	1.31652e-08	5.6237e-09
1.54	0.014318	0.0202318	1.36735e-08	5.83491e-09
1.55	0.0145323	0.0205138	1.42015e-08	6.05406e-09
1.56	0.01475	0.0207999	1.475e-08	6.28147e-09
1.57	0.0149711	0.02109	1.53198e-08	6.51744e-09
1.58	0.0151955	0.0213842	1.59116e-08	6.76229e-09
1.59	0.0154234	0.0216826	1.65265e-08	7.01636e-09
1.6	0.0156548	0.0219853	1.71652e-08	7.28e-09
1.61	0.0158898	0.0222922	1.78287e-08	7.55357e-09
1.62	0.0161285	0.0226034	1.85179e-08	7.83744e-09
1.63	0.0163708	0.0229191	1.9234e-08	8.13201e-09
1.64	0.0166168	0.0232393	1.99778e-08	8.43767e-09
1.65	0.0168667	0.023564	2.07506e-08	8.75485e-09
1.66	0.0171204	0.0238933	2.15533e-08	9.08398e-09
1.67	0.0173781	0.0242273	2.23873e-08	9.42552e-09
1.68	0.0176398	0.0245661	2.32537e-08	9.77993e-09
1.69	0.0179055	0.0249097	2.41538e-08	1.01477e-08
1.7	0.0181754	0.0252581	2.5089e-08	1.05293e-08
1.71	0.0184494	0.0256115	2.60605e-08	1.09254e-08
1.72	0.0187277	0.02597	2.70698e-08	1.13363e-08
1.73	0.0190104	0.0263336	2.81184e-08	1.17628e-08
1.74	0.0192974	0.0267023	2.92078e-08	1.22053e-08
1.75	0.0195889	0.0270763	3.03396e-08	1.26645e-08
1.76	0.019885	0.0274556	3.15156e-08	1.31411e-08
1.77	0.0201857	0.0278404	3.27373e-08	1.36356e-08
1.78	0.0204911	0.0282306	3.40067e-08	1.41488e-08
1.79	0.0208012	0.0286264	3.53255e-08	1.46814e-08
1.8	0.0211163	0.0290279	3.66958e-08	1.5234e-08
1.81	0.0214362	0.0294351	3.81195e-08	1.58076e-08
1.82	0.0217612	0.0298481	3.95987e-08	1.64027e-08
1.83	0.0220912	0.030267	4.11357e-08	1.70204e-08
1.84	0.0224264	0.0306919	4.27326e-08	1.76613e-08
1.85	0.0227669	0.0311229	4.43919e-08	1.83265e-08
1.86	0.0231128	0.03156	4.6116e-08	1.90168e-08
1.87	0.0234641	0.0320034	4.79074e-08	1.97332e-08
1.88	0.0238209	0.0324532	4.97688e-08	2.04766e-08
1.89	0.0241833	0.0329094	5.17029e-08	2.12481e-08
1.9	0.0245515	0.0333722	5.37127e-08	2.20488e-08
1.91	0.0249255	0.0338416	5.5801e-08	2.28797e-08
1.92	0.0253053	0.0343177	5.79711e-08	2.3742e-08
1.93	0.0256912	0.0348006	6.0226e-08	2.46369e-08
1.94	0.0260832	0.0352905	6.25691e-08	2.55657e-08
1.95	0.0264814	0.0357874	6.5004e-08	2.65296e-08
1.96	0.0268859	0.0362915	6.75342e-08	2.75299e-08
1.97	0.0272968	0.0368028	7.01635e-08	2.8568e-08
1.98	0.0277143	0.0373214	7.28958e-08	2.96455e-08
1.99	0.0281384	0.0378476	7.57352e-08	3.07636e-08
2	0.0285692	0.0383812	7.86859e-08	3.19241e-08
2.01	0.0290069	0.0389226	8.17523e-08	3.31285e-08
2.02	0.0294516	0.0394717	8.4939e-08	3.43784e-08
2.03	0.0299033	0.0400288	8.82507e-08	3.56757e-08
2.04	0.0303623	0.0405939	9.16924e-08	3.7022e-08
2.05	0.0308286	0.0411671	9.52692e-08	3.84193e-08
2.06	0.0313024	0.0417486	9.89865e-08	3.98696e-08
2.07	0.0317837	0.0423385	1.0285e-07	4.13747e-08
2.08	0.0322728	0.0429368	1.06865e-07	4.29368e-08
2.09	0.0327697	0.0435438	1.11038e-07	4.45581e-08
2.1	0.0332746	0.0441596	1.15375e-07	4.62407e-08
2.11	0.0337876	0.0447843	1.19882e-07	4.79871e-08
2.12	0.0343088	0.0454179	1.24567e-07	4.97997e-08
2.13	0.0348385	0.0460608	1.29437e-07	5.1681e-08
2.14	0.0353767	0.0467129	1.34498e-07	5.36335e-08
2.15	0.0359235	0.0473744	1.39758e-07	5.566e-08
2.16	0.0364792	0.0480455	1.45226e-07	5.77633e-08
2.17	0.0370439	0.0487263	1.50909e-07	5.99463e-08
2.18	0.0376177	0.0494169	1.56816e-07	6.22121e-08
2.19	0.0382009	0.0501175	1.62956e-07	6.45638e-08
2.2	0.0387934	0.0508282	1.69339e-07	6.70046e-08
2.21	0.0393956	0.0515493	1.75973e-07	6.95379e-08
2.22	0.0400076	0.0522807	1.82869e-07	7.21674e-08
2.23	0.0406295	0.0530228	1.90038e-07	7.48965e-08
2.24	0.0412615	0.0537755	1.97489e-07	7.77292e-08
2.25	0.0419039	0.0545392	2.05235e-07	8.06693e-08
2.26	0.0425567	0.0553139	2.13288e-07	8.37209e-08
2.27	0.0432202	0.0560998	2.21659e-07	8.68882e-08
2.28	0.0438945	0.0568972	2.30361e-07	9.01758e-08
2.29	0.0445799	0.057706	2.39407e-07	9.3588e-08
2.3	0.0452765	0.0585266	2.48811e-07	9.71297e-08
2.31	0.0459845	0.059359	2.58588e-07	1.00806e-07
2.32	0.0467041	0.0602035	2.68753e-07	1.04621e-07
2.33	0.0474356	0.0610602	2.7932e-07	1.08582e-07
2.34	0.048179	0.0619293	2.90306e-07	1.12693e-07
2.35	0.0489347	0.0628109	3.01727e-07	1.16959e-07
2.36	0.0497029	0.0637054	3.13602e-07	1.21388e-07
2.37	0.0504837	0.0646127	3.25948e-07	1.25985e-07
2.38	0.0512775	0.0655332	3.38785e-07	1.30756e-07
2.39	0.0520843	0.066467	3.52131e-07	1.35708e-07
2.4	0.0529045	0.0674143	3.66007e-07	1.40848e-07
2.41	0.0537383	0.0683753	3.80435e-07	1.46183e-07
2.42	0.0545859	0.0693502	3.95437e-07	1.51721e-07
2.43	0.0554476	0.0703391	4.11035e-07	1.57469e-07
2.44	0.0563235	0.0713423	4.27254e-07	1.63435e-07
2.45	0.0572141	0.07236	4.44119e-07	1.69628e-07
2.46	0.0581194	0.0733924	4.61655e-07	1.76056e-07
2.47	0.0590399	0.0744397	4.7989e-07	1.82727e-07
2.48	0.0599756	0.075502	4.98851e-07	1.89652e-07
2.49	0.060927	0.0765797	5.18569e-07	1.9684e-07
2.5	0.0618943	0.0776728	5.39072e-07	2.043e-07
2.51	0.0628777	0.0787817	5.60393e-07	2.12043e-07
2.52	0.0638776	0.0799065	5.82566e-07	2.2008e-07
2.53	0.0648943	0.0810475	6.05623e-07	2.28422e-07
2.54	0.0659279	0.0822048	6.29601e-07	2.37081e-07
2.55	0.0669789	0.0833788	6.54537e-07	2.46067e-07
2.56	0.0680476	0.0845695	6.80469e-07	2.55395e-07
2.57	0.0691342	0.0857773	7.07438e-07	2.65076e-07
2.58	0.070239	0.0870023	7.35485e-07	2.75125e-07
2.59	0.0713625	0.0882448	7.64655e-07	2.85554e-07
2.6	0.0725049	0.0895051	7.94991e-07	2.96378e-07
2.61	0.0736665	0.0907832	8.26542e-07	3.07613e-07
2.62	0.0748476	0.0920796	8.59356e-07	3.19273e-07
2.63	0.0760487	0.0933944	8.93484e-07	3.31375e-07
2.64	0.0772701	0.0947278	9.2898e-07	3.43935e-07
2.65	0.0785121	0.0960801	9.65898e-07	3.5697e-07
2.66	0.0797751	0.0974515	1.0043e-06	3.70499e-07
2.67	0.0810594	0.0988422	1.04423e-06	3.84539e-07
2.68	0.0823655	0.100253	1.08577e-06	3.99111e-07
2.69	0.0836936	0.101683	1.12898e-06	4.14234e-07
2.7	0.0850442	0.103133	1.17392e-06	4.29928e-07
2.71	0.0864177	0.104603	1.22066e-06	4.46215e-07
2.72	0.0878144	0.106095	1.26929e-06	4.63117e-07
2.73	0.0892348	0.107606	1.31986e-06	4.80658e-07
2.74	0.0906792	0.109139	1.37246e-06	4.9886e-07
2.75	0.0921481	0.110693	1.42718e-06	5.17749e-07
2.76	0.0936419	0.112269	1.4841e-06	5.3735e-07
2.77	0.095161	0.113866	1.5433e-06	5.5769e-07
2.78	0.0967058	0.115485	1.60489e-06	5.78796e-07
2.79	0.0982767	0.117127	1.66895e-06	6.00696e-07
2.8	0.0998743	0.118791	1.73559e-06	6.2342e-07
2.81	0.101499	0.120477	1.8049e-06	6.46998e-07
2.82	0.103151	0.122187	1.87701e-06	6.71462e-07
2.83	0.104831	0.123919	1.95201e-06	6.96845e-07
2.84	0.106539	0.125675	2.03003e-06	7.2318e-07
2.85	0.108277	0.127454	2.11119e-06	7.50503e-07
2.86	0.110043	0.129257	2.19561e-06	7.78849e-07
2.87	0.11184	0.131085	2.28343e-06	8.08256e-07
2.88	0.113666	0.132936	2.37478e-06	8.38762e-07
2.89	0.115524	0.134811	2.4698e-06	8.70409e-07
2.9	0.117412	0.136711	2.56865e-06	9.03237e-07
2.91	0.119333	0.138636	2.67147e-06	9.3729e-07
2.92	0.121285	0.140586	2.77842e-06	9.72611e-07
2.93	0.12327	0.142561	2.88967e-06	1.00925e-06
2.94	0.125289	0.144561	3.0054e-06	1.04725e-06
2.95	0.127341	0.146587	3.12577e-06	1.08665e-06
2.96	0.129427	0.148638	3.25098e-06	1.12753e-06
2.97	0.131548	0.150715	3.38121e-06	1.16991e-06
2.98	0.133704	0.152818	3.51667e-06	1.21386e-06
2.99	0.135895	0.154946	3.65757e-06	1.25944e-06
3	0.138123	0.157101	3.80412e-06	1.3067e-06
3.01	0.140387	0.159282	3.95654e-06	1.3557e-06
3.02	0.142689	0.161489	4.11507e-06	1.4065e-06
3.03	0.145028	0.163723	4.27995e-06	1.45917e-06
3.04	0.147405	0.165983	4.45142e-06	1.51377e-06
3.05	0.14982	0.168269	4.62975e-06	1.57037e-06
3.06	0.152275	0.170582	4.81521e-06	1.62903e-06
3.07	0.154769	0.172922	5.00807e-06	1.68984e-06
3.08	0.157303	0.175288	5.20862e-06	1.75286e-06
3.09	0.159877	0.17768	5.41717e-06	1.81817e-06
3.1	0.162492	0.180099	5.63402e-06	1.88585e-06
3.11	0.165149	0.182544	5.85949e-06	1.95597e-06
3.12	0.167847	0.185015	6.09392e-06	2.02863e-06
3.13	0.170587	0.187513	6.33766e-06	2.1039e-06
3.14	0.173369	0.190036	6.59105e-06	2.18188e-06
3.15	0.176194	0.192585	6.85447e-06	2.26265e-06
3.16	0.179062	0.19516	7.12829e-06	2.34632e-06
3.17	0.181973	0.197761	7.41292e-06	2.43296e-06
3.18	0.184928	0.200386	7.70877e-06	2.52268e-06
3.19	0.187927	0.203037	8.01624e-06	2.61559e-06
3.2	0.19097	0.205712	8.33578e-06	2.71178e-06
3.21	0.194058	0.208412	8.66784e-06	2.81136e-06
3.22	0.197189	0.211135	9.01288e-06	2.91444e-06
3.23	0.200366	0.213882	9.37138e-06	3.02112e-06
3.24	0.203587	0.216652	9.74384e-06	3.13153e-06
3.25	0.206853	0.219445	1.01307e-05	3.24578e-06
3.26	0.210164	0.22226	1.05326e-05	3.36399e-06
3.27	0.21352	0.225096	1.09501e-05	3.48627e-06
3.28	0.216921	0.227953	1.13836e-05	3.61276e-06
3.29	0.220366	0.230831	1.18337e-05	3.74358e-06
3.3	0.223855	0.233728	1.23011e-05	3.87886e-06
3.31	0.227388	0.236645	1.27863e-05	4.01874e-06
3.32	0.230966	0.239579	1.32899e-05	4.16334e-06
3.33	0.234586	0.242531	1.38127e-05	4.3128e-06
3.34	0.23825	0.245499	1.43551e-05	4.46727e-06
3.35	0.241956	0.248483	1.4918e-05	4.62688e-06
3.36	0.245704	0.251481	1.55019e-05	4.79179e-06
3.37	0.249494	0.254493	1.61076e-05	4.96213e-06
3.38	0.253323	0.257518	1.67358e-05	5.13805e-06
3.39	0.257192	0.260554	1.73872e-05	5.31971e-06
3.4	0.2611	0.2636	1.80625e-05	5.50726e-06
3.41	0.265046	0.266655	1.87625e-05	5.70085e-06
3.42	0.269027	0.269717	1.94879e-05	5.90064e-06
3.43	0.273044	0.272786	2.02395e-05	6.10678e-06
3.44	0.277095	0.27586	2.10182e-05	6.31944e-06
3.45	0.281178	0.278937	2.18246e-05	6.53877e-06
3.46	0.285291	0.282016	2.26597e-05	6.76494e-06
3.47	0.289434	0.285096	2.35241e-05	6.9981e-06
3.48	0.293603	0.288174	2.44188e-05	7.23842e-06
3.49	0.297798	0.291249	2.53445e-05	7.48607e-06
3.5	0.302015	0.29432	2.63021e-05	7.74119e-06
3.51	0.306254	0.297384	2.72925e-05	8.00397e-06
3.52	0.31051	0.300439	2.83163e-05	8.27455e-06
3.53	0.314783	0.303484	2.93745e-05	8.5531e-06
3.54	0.319068	0.306517	3.04679e-05	8.83978e-06
3.55	0.323364	0.309535	3.15973e-05	9.13475e-06
3.56	0.327667	0.312537	3.27635e-05	9.43817e-06
3.57	0.331975	0.31552	3.39672e-05	9.75019e-06
3.58	0.336283	0.318482	3.52094e-05	1.0071e-05
3.59	0.340588	0.321421	3.64908e-05	1.04007e-05
3.6	0.344887	0.324335	3.7812e-05	1.07394e-05
3.61	0.349177	0.327222	3.91739e-05	1.10873e-05
3.62	0.353452	0.330078	4.05771e-05	1.14446e-05
3.63	0.35771	0.332902	4.20223e-05	1.18114e-05
3.64	0.361946	0.335691	4.35102e-05	1.21878e-05
3.65	0.366155	0.338443	4.50414e-05	1.25739e-05
3.66	0.370334	0.341156	4.66164e-05	1.29699e-05
3.67	0.374477	0.343826	4.82357e-05	1.33758e-05
3.68	0.37858	0.346451	4.98999e-05	1.37919e-05
3.69	0.382638	0.349029	5.16094e-05	1.42182e-05
3.7	0.386646	0.351557	5.33646e-05	1.46547e-05
3.71	0.390599	0.354033	5.51658e-05	1.51017e-05
3.72	0.394493	0.356454	5.70133e-05	1.55591e-05
3.73	0.398321	0.358818	5.89072e-05	1.60271e-05
3.74	0.402079	0.361121	6.08478e-05	1.65057e-05
3.75	0.405761	0.363363	6.28351e-05	1.6995e-05
3.76	0.409362	0.36554	6.48692e-05	1.7495e-05
3.77	0.412876	0.367649	6.69498e-05	1.80058e-05
3.78	0.416299	0.369689	6.9077e-05	1.85274e-05
3.79	0.419625	0.371656	7.12505e-05	1.90598e-05
3.8	0.422849	0.37355	7.34699e-05	1.96031e-05
3.81	0.425965	0.375367	7.57349e-05	2.01573e-05
3.82	0.428968	0.377105	7.80451e-05	2.07223e-05
3.83	0.431853	0.378763	8.03998e-05	2.12982e-05
3.84	0.434615	0.380337	8.27984e-05	2.18849e-05
3.85	0.43725	0.381827	8.52403e-05	2.24823e-05
3.86	0.439752	0.38323	8.77245e-05	2.30905e-05
3.87	0.442117	0.384545	9.02503e-05	2.37094e-05
3.88	0.444341	0.385769	9.28165e-05	2.43389e-05
3.89	0.446419	0.386902	9.54222e-05	2.49789e-05
3.9	0.448347	0.387942	9.80662e-05	2.56294e-05
3.91	0.450123	0.388887	0.000100747	2.62902e-05
3.92	0.451741	0.389736	0.000103464	2.69613e-05
3.93	0.4532	0.390489	0.000106216	2.76425e-05
3.94	0.454497	0.391143	0.000109	2.83338e-05
3.95	0.455628	0.391699	0.000111816	2.90349e-05
3.96	0.456591	0.392155	0.000114662	2.97457e-05
3.97	0.457385	0.392511	0.000117536	3.04662e-05
3.98	0.458008	0.392766	0.000120437	3.11961e-05
3.99	0.458459	0.392921	0.000123363	3.19352e-05
4	0.458737	0.392974	0.000126312	3.26834e-05
4.01	0.458841	0.392926	0.000129282	3.34406e-05
4.02	0.458771	0.392777	0.000132273	3.42064e-05
4.03	0.458527	0.392527	0.000135281	3.49809e-05
4.04	0.45811	0.392176	0.000138305	3.57636e-05
4.05	0.457521	0.391725	0.000141344	3.65545e-05
4.06	0.456761	0.391174	0.000144395	3.73533e-05
4.07	0.455832	0.390525	0.000147457	3.81598e-05
4.08	0.454735	0.389778	0.000150527	3.89739e-05
4.09	0.453473	0.388934	0.000153604	3.97952e-05
4.1	0.452048	0.387994	0.000156687	4.06237e-05
4.11	0.450463	0.386959	0.000159774	4.1459e-05
4.12	0.448722	0.385832	0.000162862	4.2301e-05
4.13	0.446827	0.384612	0.00016595	4.31494e-05
4.14	0.444783	0.383303	0.000169038	4.4004e-05
4.15	0.442594	0.381905	0.000172122	4.48646e-05
4.16	0.440263	0.38042	0.000175202	4.57311e-05
4.17	0.437795	0.378851	0.000178276	4.66031e-05
4.18	0.435195	0.377199	0.000181344	4.74805e-05
4.19	0.432466	0.375466	0.000184403	4.83631e-05
4.2	0.429616	0.373654	0.000187452	4.92507e-05
4.21	0.426647	0.371766	0.000190491	5.01431e-05
4.22	0.423565	0.369803	0.000193518	5.104e-05
4.23	0.420376	0.367769	0.000196533	5.19414e-05
4.24	0.417085	0.365665	0.000199534	5.2847e-05
4.25	0.413696	0.363494	0.00020252	5.37567e-05
4.26	0.410216	0.361257	0.000205492	5.46702e-05
4.27	0.406649	0.358959	0.000208448	5.55875e-05
4.28	0.403002	0.356601	0.000211387	5.65084e-05
4.29	0.399279	0.354185	0.00021431	5.74328e-05
4.3	0.395485	0.351714	0.000217216	5.83604e-05
4.31	0.391626	0.349192	0.000220104	5.92912e-05
4.32	0.387708	0.346619	0.000222974	6.0225e-05
4.33	0.383734	0.343999	0.000225827	6.11618e-05
4.34	0.379711	0.341335	0.000228661	6.21014e-05
4.35	0.375643	0.338628	0.000231477	6.30437e-05
4.36	0.371535	0.335881	0.000234275	6.39887e-05
4.37	0.367391	0.333098	0.000237055	6.49362e-05
4.38	0.363217	0.330279	0.000239817	6.58862e-05
4.39	0.359017	0.327428	0.000242561	6.68386e-05
4.4	0.354794	0.324548	0.000245288	6.77934e-05
4.41	0.350554	0.321639	0.000247998	6.87505e-05
4.42	0.3463	0.318705	0.00025069	6.97099e-05
4.43	0.342036	0.315749	0.000253367	7.06715e-05
4.44	0.337766	0.312771	0.000256027	7.16353e-05
4.45	0.333493	0.309775	0.000258672	7.26013e-05
4.46	0.329222	0.306763	0.000261302	7.35696e-05
4.47	0.324954	0.303736	0.000263918	7.45399e-05
4.48	0.320694	0.300696	0.00026652	7.55125e-05
4.49	0.316444	0.297647	0.000269109	7.64873e-05
4.5	0.312208	0.294589	0.000271685	7.74643e-05
4.51	0.307987	0.291524	0.000274249	7.84436e-05
4.52	0.303785	0.288455	0.000276802	7.94251e-05
4.53	0.299603	0.285382	0.000279345	8.0409e-05
4.54	0.295445	0.282309	0.000281878	8.13952e-05
4.55	0.291311	0.279235	0.000284402	8.23839e-05
4.56	0.287205	0.276164	0.000286918	8.3375e-05
4.57	0.283128	0.273096	0.000289427	8.43687e-05
4.58	0.279082	0.270033	0.000291929	8.5365e-05
4.59	0.275068	0.266977	0.000294425	8.6364e-05
4.6	0.271088	0.263928	0.000296916	8.73658e-05
4.61	0.267143	0.260888	0.000299403	8.83704e-05
4.62	0.263235	0.257858	0.000301887	8.93779e-05
4.63	0.259364	0.25484	0.000304368	9.03885e-05
4.64	0.255532	0.251834	0.000306848	9.14023e-05
4.65	0.251739	0.248842	0.000309327	9.24192e-05
4.66	0.247988	0.245864	0.000311805	9.34395e-05
4.67	0.244277	0.242902	0.000314285	9.44633e-05
4.68	0.240608	0.239957	0.000316766	9.54906e-05
4.69	0.236982	0.237029	0.00031925	9.65216e-05
4.7	0.233399	0.234119	0.000321737	9.75564e-05
4.71	0.22986	0.231228	0.000324228	9.85951e-05
4.72	0.226364	0.228357	0.000326724	9.96379e-05
4.73	0.222913	0.225506	0.000329226	0.000100685
4.74	0.219506	0.222676	0.000331734	0.000101736
4.75	0.216144	0.219868	0.00033425	0.000102792
4.76	0.212827	0.217082	0.000336774	0.000103852
4.77	0.209554	0.214319	0.000339307	0.000104917
4.78	0.206327	0.211578	0.00034185	0.000105987
4.79	0.203145	0.208862	0.000344404	0.000107062
4.8	0.200007	0.206169	0.000346969	0.000108142
4.81	0.196914	0.2035	0.000349547	0.000109228
4.82	0.193866	0.200857	0.000352137	0.000110318
4.83	0.190862	0.198238	0.000354741	0.000111415
4.84	0.187903	0.195645	0.00035736	0.000112517
4.85	0.184987	0.193077	0.000359995	0.000113625
4.86	0.182116	0.190534	0.000362645	0.000114739
4.87	0.179288	0.188018	0.000365312	0.00011586
4.88	0.176503	0.185528	0.000367997	0.000116986
4.89	0.173761	0.183064	0.000370701	0.00011812
4.9	0.171061	0.180626	0.000373424	0.00011926
4.91	0.168404	0.178214	0.000376166	0.000120406
4.92	0.165788	0.175829	0.00037893	0.00012156
4.93	0.163213	0.173471	0.000381715	0.000122721
4.94	0.16068	0.171139	0.000384522	0.000123889
4.95	0.158187	0.168834	0.000387353	0.000125065
4.96	0.155734	0.166555	0.000390207	0.000126249
4.97	0.153321	0.164302	0.000393085	0.00012744
4.98	0.150947	0.162076	0.000395989	0.00012864
4.99	0.148612	0.159877	0.00039892	0.000129847
5	0.146314	0.157704	0.000401876	0.000131063
5.01	0.144055	0.155557	0.000404861	0.000132288
5.02	0.141833	0.153436	0.000407874	0.000133521
5.03	0.139647	0.151341	0.000410916	0.000134763
5.04	0.137498	0.149272	0.000413988	0.000136014
5.05	0.135385	0.147229	0.000417091	0.000137274
5.06	0.133307	0.145211	0.000420225	0.000138544
5.07	0.131264	0.143219	0.000423392	0.000139823
5.08	0.129255	0.141253	0.000426591	0.000141112
5.09	0.12728	0.139311	0.000429825	0.000142411
5.1	0.125338	0.137395	0.000433093	0.00014372
5.11	0.12343	0.135503	0.000436396	0.000145039
5.12	0.121553	0.133636	0.000439736	0.000146369
5.13	0.119709	0.131793	0.000443114	0.000147709
5.14	0.117896	0.129975	0.000446529	0.00014906
5.15	0.116113	0.128181	0.000449983	0.000150422
5.16	0.114362	0.12641	0.000453476	0.000151796
5.17	0.11264	0.124663	0.000457011	0.000153181
5.18	0.110948	0.12294	0.000460586	0.000154577
5.19	0.109284	0.121239	0.000464205	0.000155985
5.2	0.10765	0.119562	0.000467866	0.000157405
5.21	0.106043	0.117907	0.000471572	0.000158838
5.22	0.104465	0.116275	0.000475322	0.000160282
5.23	0.102913	0.114665	0.000479119	0.00016174
5.24	0.101388	0.113077	0.000482963	0.00016321
5.25	0.0998898	0.111511	0.000486855	0.000164693
5.26	0.0984174	0.109966	0.000490795	0.000166189
5.27	0.0969704	0.108443	0.000494786	0.000167698
5.28	0.0955486	0.106941	0.000498828	0.000169221
5.29	0.0941514	0.105459	0.000502922	0.000170758
5.3	0.0927785	0.103999	0.000507069	0.000172309
5.31	0.0914295	0.102558	0.000511271	0.000173874
5.32	0.0901039	0.101138	0.000515527	0.000175453
5.33	0.0888014	0.0997377	0.000519841	0.000177047
5.34	0.0875217	0.0983571	0.000524211	0.000178655
5.35	0.0862642	0.096996	0.000528641	0.000180279
5.36	0.0850287	0.095654	0.000533131	0.000181918
5.37	0.0838147	0.094331	0.000537682	0.000183573
5.38	0.082622	0.0930267	0.000542295	0.000185243
5.39	0.0814501	0.0917409	0.000546972	0.000186929
5.4	0.0802987	0.0904734	0.000551714	0.000188632
5.41	0.0791675	0.089224	0.000556523	0.00019035
5.42	0.078056	0.0879923	0.000561399	0.000192086
5.43	0.0769641	0.0867782	0.000566344	0.000193838
5.44	0.0758913	0.0855815	0.00057136	0.000195608
5.45	0.0748373	0.0844019	0.000576448	0.000197395
5.46	0.0738019	0.0832392	0.000581609	0.000199199
5.47	0.0727846	0.0820932	0.000586846	0.000201021
5.48	0.0717853	0.0809637	0.000592158	0.000202862
5.49	0.0708035	0.0798504	0.000597549	0.000204721
5.5	0.069839	0.0787531	0.00060302	0.000206598
5.51	0.0688915	0.0776717	0.000608572	0.000208495
5.52	0.0679607	0.0766059	0.000614207	0.000210411
5.53	0.0670463	0.0755555	0.000619927	0.000212346
5.54	0.066148	0.0745202	0.000625733	0.000214301
5.55	0.0652657	0.0735	0.000631628	0.000216276
5.56	0.0643989	0.0724946	0.000637613	0.000218271
5.57	0.0635475	0.0715037	0.00064369	0.000220287
5.58	0.0627112	0.0705272	0.000649862	0.000222324
5.59	0.0618897	0.0695649	0.000656129	0.000224382
5.6	0.0610827	0.0686166	0.000662495	0.000226461
5.61	0.0602901	0.0676821	0.000668961	0.000228562
5.62	0.0595116	0.0667612	0.000675529	0.000230686
5.63	0.058747	0.0658538	0.000682202	0.000232832
5.64	0.057996	0.0649596	0.000688982	0.000235001
5.65	0.0572583	0.0640784	0.000695871	0.000237193
5.66	0.0565339	0.0632101	0.000702871	0.000239408
5.67	0.0558224	0.0623545	0.000709985	0.000241647
5.68	0.0551236	0.0615115	0.000717216	0.00024391
5.69	0.0544374	0.0606807	0.000724566	0.000246198
5.7	0.0537634	0.0598622	0.000732037	0.000248511
5.71	0.0531016	0.0590556	0.000739633	0.000250849
5.72	0.0524517	0.0582609	0.000747355	0.000253213
5.73	0.0518135	0.0574778	0.000755208	0.000255602
5.74	0.0511868	0.0567063	0.000763193	0.000258018
5.75	0.0505715	0.055946	0.000771313	0.000260461
5.76	0.0499673	0.055197	0.000779573	0.000262931
5.77	0.049374	0.054459	0.000787974	0.000265429
5.78	0.0487916	0.0537319	0.000796519	0.000267954
5.79	0.0482197	0.0530155	0.000805213	0.000270509
5.8	0.0476583	0.0523096	0.000814059	0.000273092
5.81	0.0471071	0.0516142	0.000823059	0.000275704
5.82	0.046566	0.050929	0.000832218	0.000278346
5.83	0.0460348	0.050254	0.000841538	0.000281019
5.84	0.0455134	0.0495889	0.000851025	0.000283722
5.85	0.0450016	0.0489337	0.00086068	0.000286456
5.86	0.0444993	0.0482882	0.000870509	0.000289223
5.87	0.0440063	0.0476523	0.000880515	0.000292021
5.88	0.0435224	0.0470258	0.000890702	0.000294852
5.89	0.0430475	0.0464086	0.000901075	0.000297717
5.9	0.0425815	0.0458006	0.000911637	0.000300615
5.91	0.0421242	0.0452016	0.000922393	0.000303548
5.92	0.0416755	0.0446115	0.000933348	0.000306516
5.93	0.0412352	0.0440302	0.000944505	0.000309519
5.94	0.0408032	0.0434576	0.000955871	0.000312558
5.95	0.0403794	0.0428935	0.000967449	0.000315634
5.96	0.0399636	0.0423379	0.000979244	0.000318748
5.97	0.0395558	0.0417905	0.000991261	0.000321899
5.98	0.0391558	0.0412513	0.00100351	0.000325089
5.99	0.0387634	0.0407202	0.00101598	0.000328318
6	0.0383786	0.0401971	0.0010287	0.000331587
6.01	0.0380012	0.0396818	0.00104166	0.000334897
6.02	0.0376311	0.0391743	0.00105487	0.000338248
6.03	0.0372683	0.0386743	0.00106834	0.000341641
6.04	0.0369125	0.0381819	0.00108206	0.000345076
6.05	0.0365637	0.037697	0.00109606	0.000348556
6.06	0.0362218	0.0372193	0.00111032	0.000352079
6.07	0.0358867	0.0367489	0.00112487	0.000355648
6.08	0.0355582	0.0362855	0.0011397	0.000359263
6.09	0.0352363	0.0358292	0.00115483	0.000362924
6.1	0.0349208	0.0353798	0.00117026	0.000366633
6.11	0.0346117	0.0349372	0.00118599	0.00037039
6.12	0.0343089	0.0345014	0.00120204	0.000374197
6.13	0.0340122	0.0340722	0.00121841	0.000378054
6.14	0.0337217	0.0336495	0.0012351	0.000381962
6.15	0.0334371	0.0332333	0.00125214	0.000385923
6.16	0.0331584	0.0328234	0.00126952	0.000389936
6.17	0.0328855	0.0324198	0.00128725	0.000394004
6.18	0.0326183	0.0320224	0.00130534	0.000398126
6.19	0.0323568	0.0316311	0.0013238	0.000402305
6.2	0.0321008	0.0312459	0.00134264	0.000406542
6.21	0.0318503	0.0308666	0.00136187	0.000410836
6.22	0.0316052	0.0304931	0.00138149	0.000415191
6.23	0.0313653	0.0301254	0.00140151	0.000419606
6.24	0.0311308	0.0297634	0.00142195	0.000424083
6.25	0.0309013	0.0294071	0.00144282	0.000428623
6.26	0.030677	0.0290563	0.00146411	0.000433227
6.27	0.0304576	0.028711	0.00148585	0.000437898
6.28	0.0302432	0.028371	0.00150804	0.000442635
6.29	0.0300336	0.0280364	0.0015307	0.000447441
6.3	0.0298288	0.0277071	0.00155383	0.000452316
6.31	0.0296288	0.0273829	0.00157744	0.000457263
6.32	0.0294334	0.0270639	0.00160155	0.000462282
6.33	0.0292425	0.0267499	0.00162617	0.000467376
6.34	0.0290562	0.0264408	0.00165131	0.000472545
6.35	0.0288744	0.0261367	0.00167698	0.000477792
6.36	0.0286969	0.0258375	0.00170319	0.000483117
6.37	0.0285237	0.025543	0.00172995	0.000488524
6.38	0.0283549	0.0252533	0.00175729	0.000494012
6.39	0.0281902	0.0249682	0.0017852	0.000499585
6.4	0.0280297	0.0246877	0.0018137	0.000505243
6.41	0.0278732	0.0244118	0.00184281	0.00051099
6.42	0.0277208	0.0241403	0.00187254	0.000516825
6.43	0.0275724	0.0238733	0.00190291	0.000522753
6.44	0.0274279	0.0236106	0.00193392	0.000528774
6.45	0.0272872	0.0233522	0.00196559	0.000534891
6.46	0.0271504	0.0230981	0.00199793	0.000541105
6.47	0.0270173	0.0228482	0.00203097	0.00054742
6.48	0.0268879	0.0226024	0.00206471	0.000553836
6.49	0.0267622	0.0223608	0.00209917	0.000560357
6.5	0.0266401	0.0221231	0.00213436	0.000566985
6.51	0.0265215	0.0218895	0.00217031	0.000573722
6.52	0.0264065	0.0216598	0.00220702	0.00058057
6.53	0.0262949	0.021434	0.00224451	0.000587533
6.54	0.0261867	0.021212	0.0022828	0.000594612
6.55	0.0260819	0.0209938	0.00232191	0.000601811
6.56	0.0259804	0.0207794	0.00236185	0.000609132
6.57	0.0258822	0.0205686	0.00240264	0.000616578
6.58	0.0257872	0.0203615	0.0024443	0.000624151
6.59	0.0256954	0.0201581	0.00248684	0.000631856
6.6	0.0256067	0.0199582	0.00253028	0.000639694
6.61	0.0255212	0.0197618	0.00257464	0.00064767
6.62	0.0254387	0.0195688	0.00261994	0.000655785
6.63	0.0253592	0.0193793	0.0026662	0.000664044
6.64	0.0252828	0.0191933	0.00271343	0.00067245
6.65	0.0252092	0.0190105	0.00276166	0.000681006
6.66	0.0251386	0.0188311	0.00281089	0.000689716
6.67	0.0250708	0.0186549	0.00286116	0.000698583
6.68	0.0250059	0.018482	0.00291248	0.000707611
6.69	0.0249438	0.0183123	0.00296487	0.000716805
6.7	0.0248844	0.0181457	0.00301835	0.000726167
6.71	0.0248277	0.0179823	0.00307295	0.000735703
6.72	0.0247738	0.0178219	0.00312867	0.000745415
6.73	0.0247224	0.0176646	0.00318554	0.000755309
6.74	0.0246737	0.0175103	0.00324358	0.000765389
6.75	0.0246276	0.0173589	0.00330282	0.000775659
6.76	0.024584	0.0172106	0.00336326	0.000786123
6.77	0.024543	0.0170651	0.00342494	0.000796787
6.78	0.0245044	0.0169225	0.00348787	0.000807656
6.79	0.0244683	0.0167828	0.00355208	0.000818733
6.8	0.0244346	0.0166458	0.00361758	0.000830025
6.81	0.0244033	0.0165117	0.00368439	0.000841537
6.82	0.0243743	0.0163803	0.00375255	0.000853273
6.83	0.0243477	0.0162516	0.00382206	0.00086524
6.84	0.0243234	0.0161256	0.00389294	0.000877442
6.85	0.0243014	0.0160023	0.00396523	0.000889886
6.86	0.0242816	0.0158816	0.00403894	0.000902577
6.87	0.024264	0.0157636	0.00411408	0.000915522
6.88	0.0242486	0.0156481	0.00419069	0.000928727
6.89	0.0242354	0.0155351	0.00426878	0.000942197
6.9	0.0242243	0.0154247	0.00434838	0.00095594
6.91	0.0242153	0.0153167	0.00442949	0.000969962
6.92	0.0242084	0.0152113	0.00451215	0.00098427
6.93	0.0242036	0.0151083	0.00459637	0.00099887
6.94	0.0242007	0.0150077	0.00468218	0.00101377
6.95	0.0241999	0.0149095	0.00476958	0.00102898
6.96	0.0242011	0.0148137	0.00485861	0.0010445
6.97	0.0242042	0.0147202	0.00494928	0.00106034
6.98	0.0242093	0.0146291	0.00504161	0.00107652
6.99	0.0242162	0.0145402	0.00513562	0.00109303
7	0.0242251	0.0144537	0.00523132	0.00110989
7.01	0.0242358	0.0143694	0.00532873	0.0011271
7.02	0.0242483	0.0142873	0.00542788	0.00114468
7.03	0.0242627	0.0142075	0.00552877	0.00116262
7.04	0.0242789	0.0141298	0.00563143	0.00118095
7.05	0.0242968	0.0140543	0.00573587	0.00119967
7.06	0.0243164	0.013981	0.0058421	0.00121878
7.07	0.0243378	0.0139098	0.00595014	0.00123831
7.08	0.0243609	0.0138408	0.00606001	0.00125825
7.09	0.0243857	0.0137738	0.00617171	0.00127862
7.1	0.0244122	0.0137089	0.00628527	0.00129943
7.11	0.0244403	0.013646	0.00640069	0.00132069
7.12	0.02447	0.0135852	0.00651798	0.0013424
7.13	0.0245013	0.0135265	0.00663716	0.00136459
7.14	0.0245342	0.0134697	0.00675824	0.00138725
7.15	0.0245687	0.0134149	0.00688122	0.00141041
7.16	0.0246047	0.0133621	0.00700611	0.00143407
7.17	0.0246422	0.0133113	0.00713293	0.00145824
7.18	0.0246812	0.0132624	0.00726168	0.00148294
7.19	0.0247217	0.0132154	0.00739236	0.00150818
7.2	0.0247637	0.0131703	0.00752499	0.00153397
7.21	0.0248072	0.0131272	0.00765956	0.00156032
7.22	0.024852	0.0130859	0.00779607	0.00158725
7.23	0.0248983	0.0130465	0.00793455	0.00161477
7.24	0.024946	0.0130089	0.00807497	0.00164289
7.25	0.024995	0.0129732	0.00821735	0.00167162
7.26	0.0250454	0.0129392	0.00836168	0.00170098
7.27	0.0250972	0.0129072	0.00850796	0.00173098
7.28	0.0251502	0.0128769	0.00865619	0.00176164
7.29	0.0252046	0.0128483	0.00880637	0.00179297
7.3	0.0252603	0.0128216	0.00895849	0.00182499
7.31	0.0253172	0.0127966	0.00911254	0.0018577
7.32	0.0253754	0.0127734	0.00926853	0.00189113
7.33	0.0254348	0.0127519	0.00942643	0.00192528
7.34	0.0254955	0.0127322	0.00958624	0.00196018
7.35	0.0255573	0.0127142	0.00974796	0.00199584
7.36	0.0256203	0.0126978	0.00991157	0.00203228
7.37	0.0256846	0.0126832	0.0100771	0.0020695
7.38	0.0257499	0.0126702	0.0102444	0.00210754
7.39	0.0258164	0.012659	0.0104136	0.00214639
7.4	0.0258841	0.0126493	0.0105846	0.00218609
7.41	0.0259528	0.0126414	0.0107575	0.00222664
7.42	0.0260227	0.0126351	0.0109321	0.00226806
7.43	0.0260936	0.0126304	0.0111086	0.00231037
7.44	0.0261656	0.0126274	0.0112867	0.00235359
7.45	0.0262386	0.012626	0.0114667	0.00239773
7.46	0.0263127	0.0126261	0.0116483	0.00244281
7.47	0.0263877	0.0126279	0.0118316	0.00248885
7.48	0.0264638	0.0126313	0.0120166	0.00253586
7.49	0.0265409	0.0126363	0.0122033	0.00258387
7.5	0.0266189	0.0126429	0.0123915	0.00263289
7.51	0.0266979	0.012651	0.0125814	0.00268294
7.52	0.0267779	0.0126607	0.0127728	0.00273403
7.53	0.0268587	0.0126719	0.0129657	0.00278618
7.54	0.0269405	0.0126847	0.0131601	0.00283942
7.55	0.0270232	0.0126991	0.013356	0.00289376
7.56	0.0271067	0.012715	0.0135534	0.00294922
7.57	0.0271911	0.0127324	0.0137521	0.00300581
7.58	0.0272764	0.0127514	0.0139522	0.00306356
7.59	0.0273625	0.0127718	0.0141536	0.00312248
7.6	0.0274495	0.0127938	0.0143563	0.00318259
7.61	0.0275372	0.0128173	0.0145603	0.0032439
7.62	0.0276258	0.0128423	0.0147655	0.00330645
7.63	0.0277151	0.0128689	0.0149719	0.00337024
7.64	0.0278052	0.0128969	0.0151795	0.00343529
7.65	0.027896	0.0129264	0.0153881	0.00350162
7.66	0.0279876	0.0129573	0.0155978	0.00356925
7.67	0.0280799	0.0129898	0.0158086	0.0036382
7.68	0.028173	0.0130237	0.0160203	0.00370847
7.69	0.0282667	0.0130592	0.016233	0.0037801
7.7	0.0283611	0.013096	0.0164466	0.0038531
7.71	0.0284561	0.0131344	0.016661	0.00392748
7.72	0.0285519	0.0131742	0.0168763	0.00400326
7.73	0.0286482	0.0132155	0.0170924	0.00408046
7.74	0.0287452	0.0132582	0.0173092	0.0041591
7.75	0.0288428	0.0133024	0.0175266	0.00423918
7.76	0.028941	0.013348	0.0177448	0.00432074
7.77	0.0290398	0.0133951	0.0179635	0.00440377
7.78	0.0291391	0.0134436	0.0181829	0.0044883
7.79	0.029239	0.0134936	0.0184027	0.00457435
7.8	0.0293395	0.013545	0.018623	0.00466192
7.81	0.0294404	0.0135979	0.0188438	0.00475103
7.82	0.0295419	0.0136521	0.0190649	0.0048417
7.83	0.0296439	0.0137079	0.0192864	0.00493394
7.84	0.0297463	0.013765	0.0195083	0.00502776
7.85	0.0298493	0.0138236	0.0197303	0.00512318
7.86	0.0299527	0.0138836	0.0199527	0.00522021
7.87	0.0300565	0.013945	0.0201751	0.00531885
7.88	0.0301608	0.0140079	0.0203978	0.00541913
7.89	0.0302654	0.0140722	0.0206205	0.00552106
7.9	0.0303705	0.0141379	0.0208433	0.00562464
7.91	0.030476	0.014205	0.0210661	0.00572988
7.92	0.0305818	0.0142735	0.0212889	0.0058368
7.93	0.030688	0.0143435	0.0215116	0.0059454
7.94	0.0307945	0.0144149	0.0217342	0.0060557
7.95	0.0309014	0.0144877	0.0219567	0.0061677
7.96	0.0310086	0.0145619	0.022179	0.00628141
7.97	0.031116	0.0146376	0.022401	0.00639684
7.98	0.0312238	0.0147146	0.0226228	0.00651399
7.99	0.0313318	0.0147931	0.0228444	0.00663288
8	0.0314401	0.014873	0.0230655	0.0067535
8.01	0.0315487	0.0149543	0.0232863	0.00687586
8.02	0.0316574	0.015037	0.0235068	0.00699997
8.03	0.0317664	0.0151212	0.0237267	0.00712584
8.04	0.0318756	0.0152067	0.0239462	0.00725346
8.05	0.0319849	0.0152937	0.0241652	0.00738284
8.06	0.0320945	0.0153821	0.0243837	0.00751398
8.07	0.0322042	0.0154719	0.0246016	0.00764688
8.08	0.032314	0.0155631	0.0248188	0.00778156
8.09	0.032424	0.0156558	0.0250355	0.00791799
8.1	0.032534	0.0157498	0.0252514	0.0080562
8.11	0.0326442	0.0158453	0.0254667	0.00819618
8.12	0.0327545	0.0159422	0.0256813	0.00833792
8.13	0.0328648	0.0160405	0.025895	0.00848143
8.14	0.0329752	0.0161403	0.026108	0.00862671
8.15	0.0330856	0.0162414	0.0263202	0.00877375
8.16	0.033196	0.016344	0.0265316	0.00892255
8.17	0.0333065	0.016448	0.0267421	0.00907311
8.18	0.0334169	0.0165534	0.0269517	0.00922543
8.19	0.0335274	0.0166603	0.0271604	0.00937949
8.2	0.0336378	0.0167686	0.0273681	0.00953531
8.21	0.0337481	0.0168783	0.0275749	0.00969287
8.22	0.0338584	0.0169894	0.0277807	0.00985216
8.23	0.0339686	0.017102	0.0279854	0.0100132
8.24	0.0340787	0.017216	0.0281892	0.0101759
8.25	0.0341887	0.0173314	0.0283919	0.0103404
8.26	0.0342986	0.0174483	0.0285935	0.0105066
8.27	0.0344084	0.0175665	0.028794	0.0106745
8.28	0.034518	0.0176863	0.0289934	0.0108441
8.29	0.0346274	0.0178074	0.0291916	0.0110154
8.3	0.0347366	0.01793	0.0293888	0.0111884
8.31	0.0348457	0.018054	0.0295847	0.011363
8.32	0.0349545	0.0181795	0.0297794	0.0115393
8.33	0.0350631	0.0183064	0.029973	0.0117173
8.34	0.0351715	0.0184347	0.0301653	0.0118969
8.35	0.0352796	0.0185645	0.0303564	0.0120781
8.36	0.0353874	0.0186957	0.0305462	0.012261
8.37	0.035495	0.0188284	0.0307347	0.0124455
8.38	0.0356022	0.0189625	0.030922	0.0126316
8.39	0.0357092	0.019098	0.031108	0.0128194
8.4	0.0358158	0.019235	0.0312926	0.0130087
8.41	0.035922	0.0193734	0.0314759	0.0131995
8.42	0.0360279	0.0195133	0.0316579	0.013392
8.43	0.0361334	0.0196546	0.0318385	0.013586
8.44	0.0362385	0.0197973	0.0320178	0.0137815
8.45	0.0363432	0.0199415	0.0321956	0.0139786
8.46	0.0364475	0.0200872	0.0323721	0.0141772
8.47	0.0365514	0.0202343	0.0325472	0.0143773
8.48	0.0366548	0.0203828	0.0327209	0.0145789
8.49	0.0367577	0.0205328	0.0328931	0.0147819
8.5	0.0368602	0.0206842	0.0330639	0.0149865
8.51	0.0369621	0.0208371	0.0332333	0.0151925
8.52	0.0370636	0.0209914	0.0334012	0.0154
8.53	0.0371645	0.0211471	0.0335677	0.0156089
8.54	0.0372649	0.0213043	0.0337326	0.0158192
8.55	0.0373647	0.021463	0.0338961	0.016031
8.56	0.0374639	0.021623	0.0340581	0.0162441
8.57	0.0375626	0.0217846	0.0342186	0.0164586
8.58	0.0376607	0.0219475	0.0343776	0.0166746
8.59	0.0377581	0.0221119	0.0345351	0.0168918
8.6	0.037855	0.0222777	0.0346911	0.0171105
8.61	0.0379511	0.022445	0.0348455	0.0173304
8.62	0.0380467	0.0226137	0.0349984	0.0175517
8.63	0.0381415	0.0227838	0.0351498	0.0177743
8.64	0.0382357	0.0229553	0.0352996	0.0179982
8.65	0.0383291	0.0231283	0.0354478	0.0182234
8.66	0.0384219	0.0233027	0.0355945	0.0184499
8.67	0.0385139	0.0234785	0.0357396	0.0186776
8.68	0.0386052	0.0236558	0.0358832	0.0189066
8.69	0.0386957	0.0238344	0.0360251	0.0191369
8.7	0.0387855	0.0240145	0.0361655	0.0193683
8.71	0.0388744	0.0241959	0.0363043	0.019601
8.72	0.0389626	0.0243788	0.0364414	0.0198349
8.73	0.0390499	0.024563	0.036577	0.0200699
8.74	0.0391364	0.0247487	0.036711	0.0203062
8.75	0.0392221	0.0249357	0.0368433	0.0205436
8.76	0.039307	0.0251242	0.0369741	0.0207822
8.77	0.0393909	0.025314	0.0371032	0.0210219
8.78	0.039474	0.0255052	0.0372306	0.0212627
8.79	0.0395562	0.0256977	0.0373565	0.0215046
8.8	0.0396375	0.0258916	0.0374807	0.0217477
8.81	0.0397178	0.0260869	0.0376032	0.0219918
8.82	0.0397973	0.0262835	0.0377242	0.022237
8.83	0.0398757	0.0264815	0.0378434	0.0224833
8.84	0.0399533	0.0266807	0.037961	0.0227306
8.85	0.0400298	0.0268814	0.038077	0.022979
8.86	0.0401054	0.0270833	0.0381913	0.0232284
8.87	0.04018	0.0272865	0.0383039	0.0234787
8.88	0.0402535	0.0274911	0.0384149	0.0237301
8.89	0.0403261	0.0276969	0.0385242	0.0239825
8.9	0.0403976	0.0279041	0.0386318	0.0242358
8.91	0.040468	0.0281124	0.0387377	0.0244901
8.92	0.0405375	0.0283221	0.0388419	0.0247453
8.93	0.0406058	0.028533	0.0389445	0.0250015
8.94	0.0406731	0.0287452	0.0390454	0.0252585
8.95	0.0407392	0.0289586	0.0391446	0.0255165
8.96	0.0408043	0.0291732	0.0392421	0.0257753
8.97	0.0408683	0.029389	0.0393379	0.026035
8.98	0.0409311	0.029606	0.0394319	0.0262955
8.99	0.0409928	0.0298241	0.0395243	0.0265569
9	0.0410534	0.0300435	0.039615	0.0268191
9.01	0.0411128	0.030264	0.039704	0.0270821
9.02	0.041171	0.0304856	0.0397913	0.0273459
9.03	0.0412281	0.0307084	0.0398769	0.0276104
9.04	0.041284	0.0309323	0.0399607	0.0278757
9.05	0.0413386	0.0311572	0.0400429	0.0281418
9.06	0.0413921	0.0313832	0.0401233	0.0284085
9.07	0.0414444	0.0316103	0.040202	0.028676
9.08	0.0414954	0.0318385	0.040279	0.0289441
9.09	0.0415452	0.0320676	0.0403543	0.0292128
9.1	0.0415938	0.0322978	0.0404278	0.0294823
9.11	0.0416411	0.0325289	0.0404997	0.0297523
9.12	0.0416872	0.032761	0.0405698	0.0300229
9.13	0.041732	0.0329941	0.0406382	0.0302941
9.14	0.0417755	0.0332281	0.0407048	0.0305659
9.15	0.0418177	0.033463	0.0407698	0.0308382
9.16	0.0418587	0.0336987	0.040833	0.031111
9.17	0.0418983	0.0339354	0.0408945	0.0313843
9.18	0.0419367	0.0341728	0.0409542	0.0316581
9.19	0.0419737	0.0344111	0.0410123	0.0319323
9.2	0.0420094	0.0346501	0.0410686	0.032207
9.21	0.0420438	0.03489	0.0411232	0.032482
9.22	0.0420768	0.0351305	0.041176	0.0327575
9.23	0.0421086	0.0353718	0.0412271	0.0330332
9.24	0.0421389	0.0356138	0.0412765	0.0333093
9.25	0.0421679	0.0358564	0.0413242	0.0335857
9.26	0.0421956	0.0360996	0.0413702	0.0338623
9.27	0.0422219	0.0363434	0.0414144	0.0341392
9.28	0.0422468	0.0365879	0.0414569	0.0344163
9.29	0.0422704	0.0368328	0.0414977	0.0346936
9.3	0.0422926	0.0370783	0.0415368	0.0349711
9.31	0.0423134	0.0373242	0.0415741	0.0352486
9.32	0.0423328	0.0375706	0.0416097	0.0355263
9.33	0.0423509	0.0378174	0.0416436	0.035804
9.34	0.0423675	0.0380646	0.0416758	0.0360818
9.35	0.0423827	0.0383122	0.0417063	0.0363595
9.36	0.0423966	0.03856	0.0417351	0.0366373
9.37	0.042409	0.0388081	0.0417622	0.0369149
9.38	0.04242	0.0390565	0.0417876	0.0371925
9.39	0.0424297	0.0393051	0.0418112	0.0374699
9.4	0.0424379	0.0395538	0.0418332	0.0377471
9.41	0.0424447	0.0398027	0.0418535	0.0380242
9.42	0.04245	0.0400517	0.041872	0.038301
9.43	0.042454	0.0403007	0.0418889	0.0385775
9.44	0.0424565	0.0405498	0.0419041	0.0388537
9.45	0.0424577	0.0407988	0.0419177	0.0391296
9.46	0.0424574	0.0410477	0.0419295	0.039405
9.47	0.0424556	0.0412965	0.0419397	0.0396801
9.48	0.0424525	0.0415452	0.0419482	0.0399546
9.49	0.0424479	0.0417937	0.041955	0.0402286
9.5	0.0424419	0.0420419	0.0419601	0.0405021
9.51	0.0424345	0.0422899	0.0419637	0.040775
9.52	0.0424256	0.0425375	0.0419655	0.0410472
9.53	0.0424154	0.0427848	0.0419657	0.0413187
9.54	0.0424037	0.0430316	0.0419643	0.0415896
9.55	0.0423906	0.043278	0.0419612	0.0418596
9.56	0.042376	0.0435238	0.0419565	0.0421288
9.57	0.0423601	0.0437691	0.0419501	0.0423972
9.58	0.0423427	0.0440138	0.0419422	0.0426646
9.59	0.0423239	0.0442578	0.0419326	0.0429311
9.6	0.0423037	0.0445011	0.0419214	0.0431966
9.61	0.0422821	0.0447437	0.0419086	0.0434611
9.62	0.0422591	0.0449854	0.0418942	0.0437244
9.63	0.0422347	0.0452263	0.0418783	0.0439866
9.64	0.0422089	0.0454662	0.0418607	0.0442476
9.65	0.0421816	0.0457052	0.0418415	0.0445073
9.66	0.042153	0.0459432	0.0418208	0.0447657
9.67	0.042123	0.0461801	0.0417986	0.0450228
9.68	0.0420916	0.0464158	0.0417747	0.0452785
9.69	0.0420588	0.0466504	0.0417493	0.0455327
9.7	0.0420247	0.0468838	0.0417224	0.0457855
9.71	0.0419891	0.0471158	0.041694	0.0460366
9.72	0.0419522	0.0473465	0.041664	0.0462862
9.73	0.0419139	0.0475759	0.0416325	0.0465341
9.74	0.0418743	0.0478037	0.0415995	0.0467803
9.75	0.0418333	0.0480301	0.0415649	0.0470247
9.76	0.041791	0.0482548	0.0415289	0.0472673
9.77	0.0417473	0.048478	0.0414914	0.047508
9.78	0.0417023	0.0486994	0.0414525	0.0477468
9.79	0.0416559	0.0489192	0.041412	0.0479836
9.8	0.0416082	0.0491371	0.0413702	0.0482183
9.81	0.0415592	0.0493532	0.0413268	0.048451
9.82	0.0415089	0.0495673	0.041282	0.0486815
9.83	0.0414573	0.0497795	0.0412358	0.0489098
9.84	0.0414044	0.0499897	0.0411882	0.0491358
9.85	0.0413502	0.0501978	0.0411392	0.0493595
9.86	0.0412947	0.0504037	0.0410887	0.0495809
9.87	0.0412379	0.0506075	0.0410369	0.0497998
9.88	0.0411799	0.0508089	0.0409837	0.0500162
9.89	0.0411206	0.0510081	0.0409291	0.0502301
9.9	0.04106	0.0512049	0.0408732	0.0504414
9.91	0.0409982	0.0513993	0.0408159	0.0506501
9.92	0.0409352	0.0515912	0.0407573	0.0508561
9.93	0.0408709	0.0517805	0.0406973	0.0510593
9.94	0.0408055	0.0519673	0.0406361	0.0512597
9.95	0.0407388	0.0521513	0.0405735	0.0514572
9.96	0.0406709	0.0523327	0.0405096	0.0516518
9.97	0.0406018	0.0525113	0.0404445	0.0518435
[truncated: 503 more rows]

## Sheet: Figure 4
Sample	log KH1	SD	log KH2	SD
Surface Atlantic	4.00821	0.0248221	10.0065	0.079678		Intrinsic values from PB-VD Donnan model
Deep Atlantic	4.01689	0.0157957	9.21964	0.346229
Baltic (Kiel Fjord)	3.81755	0.0173025	9.41	1.06

## Sheet: Figure 5
Sample	m1	SD	m2	SD
Surface Atlantic	0.601396	0.00500821	0.381663	0.0318324		Intrinsic values from PB-VD Donnan model
Deep Atlantic	0.666274	0.00874589	0.2815	0.0300989
Baltic (Kiel Fjord)	0.601943	0.00672111	0.49	0.2

[truncated: 6 more sheets: Figure 6a, Figure 6b, Figure S3_Left_Panel, Figure S3_Right_Panel, Figure S4, Figure S5]
